# Supplementary material for: Noncanonical MicroRNAs and Endogenous siRNAs in Lytic Infection of Murine Gammaherpesvirus
Source: PLoS One. 2012 Oct 26;7(10):e47863. doi: 10.1371/journal.pone.0047863 (PMC3482243; doi:10.1371/journal.pone.0047863)
Supplement: File S1 — Read alignments for 49 novel miRNAs in Table 1 and Table S4. The first column on the left indicates the number of reads in the sequencing data; the second column indicates the length of the read; the third column indicates how many loci in the MHV68 or mouse genome (version mm9) the read can be mapped to. (TXT) [file pone.0047863.s009.txt]

Supplemental File 1. Read alignments for 49 novel miRNAs in Table 1 and Table S4.  The first column on the left indicates the number of reads in the sequencing data; the second column indicates the length of the read; the third column indicates how many loci in the MHV68 or mouse genome (version mm9) the read can be mapped to.

>mghv-mir-M1-8-AS
AAACTCACTTAGGGTTGGTCAGATCTACTTGATCTCCTGACCAAACCCCCAGTGAGTGC
..(((((((..((((((((((((((.....)))...)))))).)))))..))))))).. (-28.00)
AAACTCACTTAGGGTTGGTCAGA....................................	2	23	1
.AACTCACTTAGGGTTGGTCAGA....................................	8	22	1
...CTCACTTAGGGTTGGTCAGA....................................	1	20	1
.....................................TGACCAAACCCCCAGTGAGTGC	2	22	1

>mghv-mir-M1-10-AS
AAAGAACCTTCCGTGTAATCACTCCAAATGCAGACAAGTGATTGCACTGAGGGTTCTTAATT
.((((((((((.(((((((((((.............))))))))))).)))))))))).... (-29.02)
AAAGAACCTTCCGTGTAATCACT.......................................	1	23	1
......................................TGATTGCACTGAGGGTTCT.....	2	19	1
......................................TGATTGCACTGAGGGTTCTTAA..	2	22	1
......................................TGATTGCACTGAGGGTTCTTAAT.	3	23	1
........................................ATTGCACTGAGGGTTCTTAATT	2	22	1

>sno-miR-#1
TTTGAGGTCTATCCCGACGGGGCTTCCCTAGTAGCCAGACGTCGTTGGAAACGCCTCATACAGTAACTTGTGGTTTTACTTGACTCACAGGACTGACTGTTAGGTCTGTGGGAAGGAACTACAAGACAGCT
..((((((.(.((((((((.((((........))))...)))))..))).).))))))........((((((((((..(((..(((((((..((((...))))..))))))))))))))))))))...... (-49.70)
TTTGAGGTCTATCCCGACGGGGC............................................................................................................	1	23	1
...............................................................TAACTTGTGGTTTTACTTGACTCAC...........................................	3	25	1
................................................................AACTTGTGGTTTTACTTGACTCAC...........................................	1	24	1
................................................................AACTTGTGGTTTTACTTGACTCA............................................	1	23	1
................................................................AACTTGTGGTTTTACTTGACT..............................................	1	21	1
.................................................................ACTTGTGGTTTTACTTGACTCAC...........................................	1	23	1
..................................................................CTTGTGGTTTTACTTGACTCACAGG........................................	4	25	1
...................................................................TTGTGGTTTTACTTGACTCACAGG........................................	2	24	1
..........................................................................TTTACTTGACTCACAGG........................................	1	17	2
.........................................................................................GGACTGACTGTTAGGTCTG.......................	1	19	1
..........................................................................................GACTGACTGTTAGGTCTGTGGGAAGG...............	1	26	1
..........................................................................................GACTGACTGTTAGGTCTGTGGGAAG................	1	25	1
...........................................................................................ACTGACTGTTAGGTCTGTGGGAAGGA..............	1	26	1
................................................................................................CTGTTAGGTCTGTGGGAAGGAACTACA........	1	27	1
...................................................................................................TTAGGTCTGTGGGAAGGAACTACAA.......	1	25	1
........................................................................................................TCTGTGGGAAGGAACTACAAGA.....	1	22	1
........................................................................................................TCTGTGGGAAGGAACTACAAGACAGCT	2	27	1
.........................................................................................................CTGTGGGAAGGAACTACAAGACAGCT	2	26	1
..........................................................................................................TGTGGGAAGGAACTACAAGACA...	276	22	1
..........................................................................................................TGTGGGAAGGAACTACAAG......	2	19	1
..........................................................................................................TGTGGGAAGGAACTACAAGACAGCT	3	25	1
..........................................................................................................TGTGGGAAGGAACTACAAGAC....	57	21	1
..........................................................................................................TGTGGGAAGGAACTACAAGACAGC.	7	24	1
..........................................................................................................TGTGGGAAGGAACTACAAGA.....	8	20	1
..........................................................................................................TGTGGGAAGGAACTACAAGACAG..	99	23	1
...........................................................................................................GTGGGAAGGAACTACAAGACAGCT	15	24	1
...........................................................................................................GTGGGAAGGAACTACAAGACAGC.	1	23	1
...........................................................................................................GTGGGAAGGAACTACAAGACAG..	4	22	1
............................................................................................................TGGGAAGGAACTACAAGACAGC.	15	22	1
............................................................................................................TGGGAAGGAACTACAAGACAGCT	24	23	1
............................................................................................................TGGGAAGGAACTACAAGAC....	2	19	1
............................................................................................................TGGGAAGGAACTACAAGACAG..	55	21	1
............................................................................................................TGGGAAGGAACTACAAGACA...	8	20	1
.............................................................................................................GGGAAGGAACTACAAGACAGCT	13	22	1
..............................................................................................................GGAAGGAACTACAAGACAGCT	8	21	1
...............................................................................................................GAAGGAACTACAAGACAGCT	25	20	1
................................................................................................................AAGGAACTACAAGACAGCT	24	19	1
.................................................................................................................AGGAACTACAAGACAGCT	7	18	1
..................................................................................................................GGAACTACAAGACAGCT	10	17	1

>sno-miR-#2
ACGCGCTGCCTTTGAGCCCCCGGCCCACCTTCTCGTGGTGCCGGGGGTTAAGCTGCGGCGCCATAACACTCTGCTAGCGCATAACTGGGGCCGCCTGCCCTTCGCGGGCGGCCCTTTTAACCGCTAGCTACAGGC
..(((((((.....((((((((((((((......)))).)))))))))).....))))))).......((..(((((((..(((..((((((((((((.....)))))))))))).)))..)))))))...)).. (-83.00)
ACGCGCTGCCTTTGAGCCCCCGGCCCACCC.........................................................................................................	1	30	1
ACGCGCTGCCTTTGAGCCCCCGGCCCAC...........................................................................................................	1	28	1
ACGCGCTGCCTTTGAGCCCCCGG................................................................................................................	1	23	1
ACGCGCTGCCTTTGAGCC.....................................................................................................................	1	18	1
ACGCGCTGCCTTTGAGCCCCCGGCCCA............................................................................................................	2	27	1
ACGCGCTGCCTTTGAGCCCCCGGC...............................................................................................................	3	24	1
.CGCGCTGCCTTTGAGCCCCCGGCCCACC..........................................................................................................	1	28	1
.CGCGCTGCCTTTGAGCCCCCGG................................................................................................................	2	22	1
........CCTTTGAGCCCCCGGCCCACC..........................................................................................................	1	21	1
.....................................................TGCGGCGCCATAACACTCTGCTAGCG........................................................	1	26	1
.....................................................................TCTGCTAGCGCATAACTGGGGCCGC.........................................	1	25	1
.....................................................................TCTGCTAGCGCATAACTGGGGCC...........................................	2	23	1
.....................................................................TCTGCTAGCGCATAACTGGGG.............................................	2	21	1
.....................................................................TCTGCTAGCGCATAACTGGGGCCG..........................................	4	24	1
.....................................................................TCTGCTAGCGCATAACTGGGGC............................................	8	22	1
......................................................................CTGCTAGCGCATAACTGGGGCCG..........................................	1	23	1
......................................................................CTGCTAGCGCATAACTGGGGCC...........................................	1	22	1
......................................................................CTGCTAGCGCATAACTGGGGC............................................	4	21	1
..............................................................................................................GCCCTTTTAACCGCTAGCTACAGGC	1	25	1
...............................................................................................................CCCTTTTAACCGCTAGCTACAGGC	2	24	1
...................................................................................................................TTTAACCGCTAGCTACAGGC	2	20	1
....................................................................................................................TTAACCGCTAGCTACAGGC	1	19	1
.....................................................................................................................TAACCGCTAGCTACAGGC	2	18	1
......................................................................................................................AACCGCTAGCTACAGGC	11	17	1

>sno-miR-#3
GACCTCTTGGGATCGCGTCTGGAGAGTAGCTAGTATTCTTCCAGCTTCGGAAGCAAGAGGGAGAGCAAGCCTAGCAGAGGTACCCATTCCATTCCCAGTTTGCTCGGTAGCTGGTGATTGGAAGACACTCTGCAACATTA
...(((((.((((...)))).)))))..(((.((..((((((..((((....).))).)))))))).)))...((((((((.....(((((.((((((((........)))))).)).))))).)).))))))....... (-50.40)
GACCTCTTGGGATCGCGTCTGG......................................................................................................................	10	22	1
GACCTCTTGGGATCGCGTCTGGAGAGTA................................................................................................................	1	28	1
GACCTCTTGGGATCGCGTCTGGAG....................................................................................................................	1	24	1
GACCTCTTGGGATCGCG...........................................................................................................................	2	17	1
GACCTCTTGGGATCGCGTCTGGAGAGTAG...............................................................................................................	2	29	1
GACCTCTTGGGATCGCGTCTGGAGAGT.................................................................................................................	2	27	1
GACCTCTTGGGATCGCGTCTGGA.....................................................................................................................	3	23	1
GACCTCTTGGGATCGCGTCTGGAGAG..................................................................................................................	5	26	1
GACCTCTTGGGATCGCGTCTGGAGA...................................................................................................................	5	25	1
.ACCTCTTGGGATCGCGTCTG.......................................................................................................................	1	20	1
.ACCTCTTGGGATCGCGTCTGGAGA...................................................................................................................	2	24	1
..CCTCTTGGGATCGCGTCTGGAGAG..................................................................................................................	1	24	1
.............................................TTCGGAAGCAAGAGGGAGAGCAA........................................................................	1	23	1
.....................................................CAAGAGGGAGAGCAAGCCTAGCAGAGG............................................................	1	27	1
.......................................................................TAGCAGAGGTACCCATTCCATTC..............................................	1	23	1
............................................................................................TCCCAGTTTGCTCGGTAG..............................	1	18	1
.......................................................................................................TCGGTAGCTGGTGATTGGAAGACA.............	1	24	2
..........................................................................................................GTAGCTGGTGATTGGAAGACACTCTGCAA.....	1	29	2
...............................................................................................................TGGTGATTGGAAGACACTCTGCAACA...	1	26	2
...............................................................................................................TGGTGATTGGAAGACACTCTGCAA.....	1	24	3
...............................................................................................................TGGTGATTGGAAGACACTCTG........	1	21	3
...............................................................................................................TGGTGATTGGAAGACACTCTGCAAC....	2	25	2
...............................................................................................................TGGTGATTGGAAGACACTCTGCA......	2	23	3
...............................................................................................................TGGTGATTGGAAGACACTCTGC.......	3	22	3
.................................................................................................................GTGATTGGAAGACACTCTGCAACAT..	1	25	2
.................................................................................................................GTGATTGGAAGACACTCTGCA......	15	21	3
.................................................................................................................GTGATTGGAAGACACTCTGCAA.....	31	22	3
.................................................................................................................GTGATTGGAAGACACTCTGC.......	3	20	3
.................................................................................................................GTGATTGGAAGACACTCTGCAAC....	48	23	2
.................................................................................................................GTGATTGGAAGACACTCTGCAACA...	6	24	2
..................................................................................................................TGATTGGAAGACACTCTGC.......	1	19	3
..................................................................................................................TGATTGGAAGACACTCTGCAACA...	221	23	2
..................................................................................................................TGATTGGAAGACACTCTGCAACATTA	2	26	1
..................................................................................................................TGATTGGAAGACACTCTGCAACATT.	2	25	1
..................................................................................................................TGATTGGAAGACACTCTGCAA.....	255	21	3
..................................................................................................................TGATTGGAAGACACTCTGCAACAT..	5	24	2
..................................................................................................................TGATTGGAAGACACTCTG........	5	18	3
..................................................................................................................TGATTGGAAGACACTCTGCA......	58	20	3
..................................................................................................................TGATTGGAAGACACTCTGCAAC....	682	22	2
...................................................................................................................GATTGGAAGACACTCTGCAA.....	2	20	3
...................................................................................................................GATTGGAAGACACTCTGCAACATTA	5	25	1
...................................................................................................................GATTGGAAGACACTCTGCAAC....	5	21	2
...................................................................................................................GATTGGAAGACACTCTGCA......	5	19	3
....................................................................................................................ATTGGAAGACACTCTGCAACATTA	27	24	1
.....................................................................................................................TTGGAAGACACTCTGCAACAT..	1	21	2
.....................................................................................................................TTGGAAGACACTCTGCAACATTA	27	23	1
......................................................................................................................TGGAAGACACTCTGCAACATTA	11	22	1
......................................................................................................................TGGAAGACACTCTGCAACATT.	1	21	1
.......................................................................................................................GGAAGACACTCTGCAACATTA	3	21	1
........................................................................................................................GAAGACACTCTGCAACATTA	9	20	1
.........................................................................................................................AAGACACTCTGCAACATTA	1	19	1
..........................................................................................................................AGACACTCTGCAACATTA	12	18	1
...........................................................................................................................GACACTCTGCAACATTA	16	17	1

>sno-miR-#4
TTCCACAGCTACTGGTCTACAGCTGTCTTTATGGTAGCAGTTGTAGCATTCCTCTGTGGGAAAGAAACTGTTACACAATTTAATGCCTCTTTCTTAGCCACACAGGAGGAGGATTATGTGTGACAGACACAA
((((((((......(.(((((((((.((.......))))))))))))......))))))))......((((((((((...((((.(((((((((.........)))))))))))))))))))))))...... (-50.20)
..................................TAGCAGTTGTAGCATTCCTCTG............................................................................	1	22	2
..........................................................................................................AGGAGGATTATGTGTGACAGACA...	1	23	1
..........................................................................................................AGGAGGATTATGTGTGACAGA.....	3	21	1
...........................................................................................................GGAGGATTATGTGTGACAGACACA.	1	24	1
...........................................................................................................GGAGGATTATGTGTGACAGACAC..	1	23	1
...........................................................................................................GGAGGATTATGTGTGACAGA.....	18	20	1
...........................................................................................................GGAGGATTATGTGTGACAG......	2	19	1
...........................................................................................................GGAGGATTATGTGTGACAGAC....	36	21	1
...........................................................................................................GGAGGATTATGTGTGACAGACA...	74	22	1
............................................................................................................GAGGATTATGTGTGACAGACA...	12	21	1
............................................................................................................GAGGATTATGTGTGACAGACAC..	1	22	1
............................................................................................................GAGGATTATGTGTGACAGAC....	1	20	1
.................................................................................................................TTATGTGTGACAGACACAA	1	19	1

>sno-miR-#5
TGCAGCTGTGTCAAATTCAGTGCCTCTCCTAATGATGGCAAGCACTGGCCCAGAAGGCTGCCATAGAAACTCTGTGACTCCTGAGCTCTGTTCCCCATGCTAGGTTCAGGGATAAATGGAGTCACAGACATCA
.((((((...((....(((((((....((.......))...)))))))....)).))))))....((...(((((((((((....(((((..((........))..)))))......)))))))))))..)). (-50.70)
..........................................................................TGACTCCTGAGCTCTGTTCC.......................................	1	20	5
..........................................................................TGACTCCTGAGCTCTGTTC........................................	1	19	5
......................................................................................TCTGTTCCCCATGCTAGGTTCAGGG......................	1	25	2
..................................................................................................GCTAGGTTCAGGGATAAATGGAG............	1	23	2
........................................................................................................TTCAGGGATAAATGGAGTCACAGAC....	1	25	3
........................................................................................................TTCAGGGATAAATGGAGTCACA.......	1	22	3
........................................................................................................TTCAGGGATAAATGGAGTCA.........	1	20	3
........................................................................................................TTCAGGGATAAATGGAGTCACAG......	17	23	3
........................................................................................................TTCAGGGATAAATGGAGTCACAGA.....	49	24	3
.........................................................................................................TCAGGGATAAATGGAGTCACAGA.....	1	23	3
.........................................................................................................TCAGGGATAAATGGAGTCACAG......	4	22	3
..........................................................................................................CAGGGATAAATGGAGTCACAGA.....	1	22	3
...........................................................................................................AGGGATAAATGGAGTCACAGAC....	1	22	5
....................................................................................................................TGGAGTCACAGACATCA	1	17	5

>sno-miR-#6
AGGTCATTCCAAAGAGGGCTTTTTGGGCTATAAAACCCACAGCTCTTAACGCTGTGACCAAAGATTGATGTTCTTCACAGAGAAAATCCTGCACTGTTTTGATAGTGCTGTGTTTTTCTGAGAAGATAACATA
.((((((......(((((((...((((........)))).)))))))......))))))........(((((((((.((((((((.....(((((((....)))))))....)))))))).)))))..)))). (-47.70)
......................................................................TTCTTCACAGAGAAAATCCTGCA........................................	2	23	6
......................................................................TTCTTCACAGAGAAAATCCTGC.........................................	2	22	6
.......................................................................TCTTCACAGAGAAAATCCTGCACTGT....................................	1	26	4
...........................................................................................................CTGTGTTTTTCTGAGAAGATAAC...	14	23	4
...........................................................................................................CTGTGTTTTTCTGAGAAGATAA....	3	22	4
...........................................................................................................CTGTGTTTTTCTGAGAAGATA.....	3	21	4
............................................................................................................TGTGTTTTTCTGAGAAGATAAC...	13	22	4
............................................................................................................TGTGTTTTTCTGAGAAGATA.....	3	20	4
............................................................................................................TGTGTTTTTCTGAGAAGATAA....	5	21	4

>sno-miR-#7
AGGCATGTTTCCAAGGGCTGTGGCTGCCTGTAGCCATGGGATCTCCAACTGCATGCCAGAGTAATGGAGAGACTTTGACAGCTCAGGTCAGCACAGTGCCTGCAGCTGCCACTCATCTTTCCTATATAT
.(((((((.....(((.(((((((((....)))))))))..)))......)))))))........(((((((...((.(((((((((.((......)))))).))))).))....)))))))....... (-48.80)
AGGCATGTTTCCAAGGGCTGTGGC.........................................................................................................	11	24	1
AGGCATGTTTCCAAGGGCTGTG...........................................................................................................	13	22	1
AGGCATGTTTCCAAGGGCTGTGGCTGCCC....................................................................................................	1	29	1
AGGCATGTTTCCAAGGGCTGTGGCTGC......................................................................................................	17	27	1
AGGCATGTTTCCAAGGGCTGTGG..........................................................................................................	22	23	1
AGGCATGTTTCCAAGGGCTGTGGCTGCCTG...................................................................................................	2	30	1
AGGCATGTTTCCAAGGGCTGT............................................................................................................	2	21	1
AGGCATGTTTCCAAGGGCTGTGGCT........................................................................................................	31	25	1
AGGCATGTTTCCAAGGGC...............................................................................................................	3	18	1
AGGCATGTTTCCAAGGGCTG.............................................................................................................	4	20	1
AGGCATGTTTCCAAGGGCTGTGGCTG.......................................................................................................	61	26	1
AGGCATGTTTCCAAGGGCTGTGGCTGCC.....................................................................................................	6	28	1
.GGCATGTTTCCAAGGGCTGTGGCTG.......................................................................................................	1	25	1
.GGCATGTTTCCAAGGGCTGTGG..........................................................................................................	1	22	1
.GGCATGTTTCCAAGGGCTGT............................................................................................................	1	20	1
....................TGGCTGCCTGTAGCCATGGG.........................................................................................	1	20	1
..............................................................AATGGAGAGACTTTGACAGCT..............................................	14	21	1
..............................................................AATGGAGAGACTTTGACAGC...............................................	1	20	1
..............................................................AATGGAGAGACTTTGACAGCTCAGG..........................................	1	25	1
..............................................................AATGGAGAGACTTTGACAG................................................	1	19	3
..............................................................AATGGAGAGACTTTGACAGCTC.............................................	19	22	1
..............................................................AATGGAGAGACTTTGACAGCTCA............................................	2	23	1
...............................................................ATGGAGAGACTTTGACAGCTCA............................................	135	22	1
...............................................................ATGGAGAGACTTTGACAGC...............................................	13	19	1
...............................................................ATGGAGAGACTTTGACAGCTCAGGT.........................................	1	25	1
...............................................................ATGGAGAGACTTTGACAGCT..............................................	178	20	1
...............................................................ATGGAGAGACTTTGACAGCTC.............................................	201	21	1
...............................................................ATGGAGAGACTTTGACA.................................................	2	17	3
...............................................................ATGGAGAGACTTTGACAG................................................	3	18	3
...............................................................ATGGAGAGACTTTGACAGCTCAG...........................................	4	23	1
................................................................TGGAGAGACTTTGACAGCTC.............................................	1	20	1
................................................................TGGAGAGACTTTGACAGCT..............................................	1	19	1

>sno-miR-#8
TTGGCCCTGAATCAAGGCTACAGTTTACTGAAGCTGTTGGTTTCAAGCAGGAGCCTAAAGAAATATCTTTCTATGGTCTGTTGGCCATTGCAGAAATTTGTAAGTCTAATGGCCAATTCATTAGAAAGAAACATCT
..(((((((((((((((((.(((....))).)))).)))))).....)))).)))..........(((((((((((...((((((((((((((....)))))......)))))))))))).))))))))....... (-43.50)
TTGGCCCTGAATCAAGGC......................................................................................................................	2	18	2
...............................................................TATCTTTCTATGGTCTGTTGGCC..................................................	1	23	2
...............................................................TATCTTTCTATGGTCTGTTGG....................................................	2	21	2
...............................................................TATCTTTCTATGGTCTGTTGGC...................................................	6	22	2
................................................................ATCTTTCTATGGTCTGTTGGCCA.................................................	1	23	2
................................................................ATCTTTCTATGGTCTGTTGGCCAT................................................	1	24	2
................................................................ATCTTTCTATGGTCTGTTGGCCATTG..............................................	1	26	2
................................................................ATCTTTCTATGGTCTGTTGG....................................................	1	20	2
................................................................ATCTTTCTATGGTCTGTTGGC...................................................	27	21	2
................................................................ATCTTTCTATGGTCTGTTGGCC..................................................	2	22	2
.................................................................TCTTTCTATGGTCTGTTGGC...................................................	1	20	3
.................................................................................................................CAATTCATTAGAAAGAAACATCT	1	23	5
.....................................................................................................................TCATTAGAAAGAAACATCT	2	19	6
......................................................................................................................CATTAGAAAGAAACATCT	1	18	6
.......................................................................................................................ATTAGAAAGAAACATCT	11	17	8

>sno-miR-#9
AGCCTCATTGTACATAAGAATGGGCATTGTTGGTCATTGTCCAGAACTGGTCGATGTGGCTAAATTGAGATACAGGTCATGCTTCCATCACAGCAGATACATTACAGTGGTGACAATGAGACCTGTAACATTT
((((.(((((.((...((..((((((.((.....)).))))))...)).))))))).)))).......(.((((((((.((((........)))).........((.((....)).)).)))))))).).... (-43.10)
((((.(((((.((.......((((((.((.....)).))))))......))))))).)))).........((((((((....((.((((((...............))))))..))...))))))))...... (-37.10)
AGCCTCATTGTACATAAGAATGG..............................................................................................................	1	23	1
.....CATTGTACATAAGAATGGGC............................................................................................................	1	20	1
..........................TTGTTGGTCATTGTCCAGAACTG....................................................................................	1	23	1
.....................................................................ATACAGGTCATGCTTCCATCACAGCAGAT...................................	1	29	1
.....................................................................ATACAGGTCATGCTTCCATCACA.........................................	2	23	1
.....................................................................ATACAGGTCATGCTTCCATCAC..........................................	2	22	1
.....................................................................ATACAGGTCATGCTTCCATCA...........................................	3	21	1
..........................................................................................................GTGGTGACAATGAGACCTGTAACATTT	3	27	1
...........................................................................................................TGGTGACAATGAGACCTGTAAC....	10	22	1
............................................................................................................GGTGACAATGAGACCTGTAACAT..	1	23	1
............................................................................................................GGTGACAATGAGACCTGTAACATT.	1	24	1
............................................................................................................GGTGACAATGAGACCTGTAAC....	3	21	1
............................................................................................................GGTGACAATGAGACCTGTAACA...	7	22	1
..............................................................................................................TGACAATGAGACCTGTAAC....	1	19	1
..............................................................................................................TGACAATGAGACCTGTAA.....	1	18	1
..............................................................................................................TGACAATGAGACCTGTAACATT.	4	22	1
..............................................................................................................TGACAATGAGACCTGTAACATTT	4	23	1
..................................................................................................................AATGAGACCTGTAACATTT	1	19	2
...................................................................................................................ATGAGACCTGTAACATTT	1	18	2
....................................................................................................................TGAGACCTGTAACATTT	4	17	3

>tRNA-miR-#1
CACTTGTAGTCGTGGCCGAGTGGTTAAGGCGATGGACTAGAAATCCATTGGGGTCTCCCCGCGCAGGTTCGAATCCTGCCGACTACGATTGTGGGTTTTTGT
.(((..(((((((((.((.((((((..(((.(((((.......))))).((((...))))......)))..))))..)))).)))))))))..)))...... (-29.88)
.....................................................................CGAATCCTGCCGACTACGATTGTG.........	2	24	1
..........................................................................CCTGCCGACTACGATTGTGG........	1	20	1
...........................................................................CTGCCGACTACGATTGTGG........	1	19	1
............................................................................TGCCGACTACGATTGTGGGT......	2	20	1
............................................................................TGCCGACTACGATTGTGGGTT.....	2	21	1
............................................................................TGCCGACTACGATTGTGGG.......	3	19	1
..................................................................................CTACGATTGTGGGTTTT...	1	17	1

>miRtron-#1
GTTATGTGACAGGGTGGGTGGGGCAGCCCTGTAACTTGTGGAGCTGACTGCCTCCTGCCTGCCCTGCAG
......((.(((((..((((((((((.(..((..(....)..)).).))))).)).)))..))))))). (-31.60)
......TGACAGGGTGGGTGGGGCAGCC.........................................	1	22	1
.........CAGGGTGGGTGGGGCAGCCCTG......................................	2	22	1
............................................TGACTGCCTCCTGCCTGCCCTG...	1	22	1
............................................TGACTGCCTCCTGCCTGCCCTGC..	3	23	1
............................................TGACTGCCTCCTGCCTGCCCTGCA.	4	24	1

>miRtron-#2
AAGGCAGGGAGGGATAAAGACCAGTCACTATGGAAACTCATCTTTATCTCTCCCCAG
......((((((((((((((..(((..(....)..)))..))))))))))))))... (-23.10)
....CAGGGAGGGATAAAGACCAGTC...............................	2	22	2
....CAGGGAGGGATAAAGACCAGT................................	3	21	2
.....AGGGAGGGATAAAGACC...................................	1	17	2
...................................ACTCATCTTTATCTCTCCCCAG	2	22	2
....................................CTCATCTTTATCTCTCCCCAG	2	21	2

>miRtron-#3
GGGCAGGATGAGAAGAGTTTGGCTGGAAGCCCTGCTCAGCCAACCACCTCTCTCCTCAG
..(.((((.((((.(.(.(((((((..(((...)))))))))).).).))))))))).. (-21.10)
..GCAGGATGAGAAGAGTTTGGCTGG.................................	1	24	1
..GCAGGATGAGAAGAGTTTGGCTG..................................	2	23	1
...CAGGATGAGAAGAGTTTGGCTGGA................................	10	24	1
...CAGGATGAGAAGAGTTTGG.....................................	10	19	1
...CAGGATGAGAAGAGTTTGGC....................................	1	20	1
...CAGGATGAGAAGAGTTTGGCTGGAAG..............................	1	26	1
...CAGGATGAGAAGAGTTTGGCTGGAA...............................	6	25	1
...CAGGATGAGAAGAGTTTGGCTG..................................	6	22	1
...CAGGATGAGAAGAGTTTGGCTGG.................................	71	23	1
...CAGGATGAGAAGAGTTTGGCT...................................	8	21	1
....AGGATGAGAAGAGTTTGGCTGG.................................	14	22	1
....AGGATGAGAAGAGTTTGGCTGGAA...............................	1	24	1
....AGGATGAGAAGAGTTTGGCT...................................	1	20	1
....AGGATGAGAAGAGTTTGGCTGGA................................	3	23	1

>miRtron-#4
CTTTCTGGGGGAATTGAAAGACTATGACTTAACAATTAACTGATAGCCTTTTCCTCCCCAACAG
.......(((((...(((((.((((.(.(((.....))).).)))).)))))..)))))..... (-15.20)
..TTCTGGGGGAATTGAAAGACTATGA.....................................	1	25	1
..TTCTGGGGGAATTGAAAGACTATG......................................	1	24	1
...TCTGGGGGAATTGAAAGACTATGACT...................................	1	26	1
...TCTGGGGGAATTGAAAGACTATG......................................	2	23	1
...TCTGGGGGAATTGAAAGACTATGA.....................................	9	24	1
....CTGGGGGAATTGAAAGACTATG......................................	3	22	1
....CTGGGGGAATTGAAAGACTATGA.....................................	5	23	1
.....TGGGGGAATTGAAAGACTATGA.....................................	29	22	1

>miRtron-#5
GCCAGGGAAGTTGATTGTGTGAAGGGAGCAGGACTCCTGACACAGCCATTCTCTGAGCAG
(((((((((..((..(((((...(((((.....))))).)))))..))))))))).)).. (-24.60)
.CCAGGGAAGTTGATTGTGTGAAGGG..................................	1	25	1
.CCAGGGAAGTTGATTGTGTGAAG....................................	1	23	1
................................ACTCCTGACACAGCCATTCTCTGAGCAG	2	28	1
...................................CCTGACACAGCCATTCTCTGAGCAG	1	25	1
.....................................TGACACAGCCATTCTCTGAGCAG	2	23	1
.....................................TGACACAGCCATTCTCTGAGCA.	3	22	1

>miRtron-#6
GTGAGTGGAGACTCGGTAGAGGTAGAGGTGGGAGTCCTGCCCTTGTCGGTCCTCATGGCCTCTCCTGTTCTCCATCTAG
....(((((((..(((.((((((....(((((.(.((.((....)).)).)))))).)))))).))).))))))).... (-29.90)
GTGAGTGGAGACTCGGTAGAGGTAG......................................................	2	25	1
.TGAGTGGAGACTCGGTAGAGGTAG......................................................	7	24	1
..GAGTGGAGACTCGGTAGAGGTAG......................................................	1	23	1

>miRtron-#7
GCTTCCTTGGACAGATGTGGGGCAGACTGACTTTCCTTCATGTCTGCTTTTCCCCTTGTGTCCCAG
.....((.(((((.(.(.((((((((((((.......))).))))))....)))).).))))).)) (-22.40)
......TTGGACAGATGTGGGGCAGACT......................................	3	22	1
......TTGGACAGATGTGGGGCAGA........................................	6	20	1
......TTGGACAGATGTGGGGCAG.........................................	7	19	1
..........................................TCTGCTTTTCCCCTTGTGTCCC..	2	22	1

>miRtron-#8
CCTTCTTGGGGTGGACAGCCTGACTCATGAGTGGGCTGAGCCTGTCTCCTCCACCCCACAG
......(((((((((((((((.(((....)))))))))...........)))))))))... (-26.80)
...TCTTGGGGTGGACAGCCTGA......................................	1	20	1
...TCTTGGGGTGGACAGCCTGAC.....................................	2	21	1
...TCTTGGGGTGGACAGCCTGACT....................................	4	22	1
.....TTGGGGTGGACAGCCTGACTC...................................	1	21	1
.....TTGGGGTGGACAGCCTGACT....................................	2	20	1

>miRtron-#9
AGTCTCCAGGAGTCTGAGGGGCAGGGTCGTCTCCAGCATCTTGGGCTTGGCCTAACCTGCCTCCATTCTCTTGGGCAGC
....((((((((..((.((((((((((((..(((((....)))))..))))....))))))))))..)))))))).... (-35.30)
..TCTCCAGGAGTCTGAGGGGCAGG......................................................	4	23	1
..TCTCCAGGAGTCTGAGGGGCAG.......................................................	6	22	1
...CTCCAGGAGTCTGAGGGGCAGG......................................................	1	22	1
...CTCCAGGAGTCTGAGGGGCAG.......................................................	1	21	1
....TCCAGGAGTCTGAGGGG..........................................................	3	17	3
.........................................................TGCCTCCATTCTCTTGGGCAG.	4	21	1

>miRtron-#10
TAGTGGACCAGCAGGAGGGGTGACCCGGATGAGACACCCTCATCCTGCAGCTCCACTGTTGTCCCCACAG
..((((..((((((..(((((...(.(((((((.....))))))).)..))))).))))))...)))).. (-32.20)
..GTGGACCAGCAGGAGGGGTGAC..............................................	1	22	1
...TGGACCAGCAGGAGGGGTGACCC............................................	2	23	1
...TGGACCAGCAGGAGGGGTGACC.............................................	3	22	1
...TGGACCAGCAGGAGGGGTGAC..............................................	4	21	1

>miRtron-#11
ACCTGGGAGACCAGTCAGGTGTTGGGCATCAAGCAAGCTCCTCTCTACTGATTTGTCTCCTCAG
..(((((((((.((((((..(..((((.........))))..)....)))))).)))))).))) (-24.60)
...TGGGAGACCAGTCAGGTGTTGGG......................................	1	23	1
...TGGGAGACCAGTCAGGTGTTGG.......................................	5	22	1
.........................................TCTCTACTGATTTGTCTCCTCAG	2	23	1
..........................................CTCTACTGATTTGTCTCCTCA.	1	21	1
............................................CTACTGATTTGTCTCCTCAG	1	20	1

>miRtron-#12
TGGAGTGGGCTGAGTGGGTCTGTGGCATCTACCCCCACAAAGCCTGCCTCAATCACACTCTGTCCACAG
....((((((.((((((((.((.((((.................)))).))))).))))).)))))).. (-25.83)
...AGTGGGCTGAGTGGGTCTGTGGC...........................................	1	23	1
...AGTGGGCTGAGTGGGTCTGTGG............................................	1	22	1
....GTGGGCTGAGTGGGTCTGTGG............................................	1	21	1
.....TGGGCTGAGTGGGTCTGTGGCA..........................................	1	22	1
.....TGGGCTGAGTGGGTCTGTGGC...........................................	2	21	1
.....TGGGCTGAGTGGGTCTGTGG............................................	2	20	1
..............................................CCTCAATCACACTCTGTCCAC..	1	21	1
................................................TCAATCACACTCTGTCCACAG	2	21	1

>miRtron-#13
GTAAGTTCAGGGCTGGGAGCAGAGACTGGGCCTGTGCGAGGTCTCACGCCACCCACCCTGTGCTCAG
...(((.(((((.((((.((.((((((..((....))..))))))..))..))))))))).)))... (-29.50)
GTAAGTTCAGGGCTGGGAGCAGAG...........................................	1	24	1
GTAAGTTCAGGGCTGGGAGCAG.............................................	1	22	1
GTAAGTTCAGGGCTGGGAGCAGAGA..........................................	2	25	1
GTAAGTTCAGGGCTGGGAGCAGA............................................	4	23	1
.TAAGTTCAGGGCTGGGAGCAG.............................................	1	21	1
..AAGTTCAGGGCTGGGAGCAGAGA..........................................	1	23	1
.....TTCAGGGCTGGGAGCAGAGAC.........................................	1	21	1
.....TTCAGGGCTGGGAGCAGAGACT........................................	4	22	1

>miRtron-#14
GTGAGTGGGGATGGGTGACTGGGAGCTGGCCCTGCCAGGCCTTGGCTGCTCTTACATCCCTCCTCCTCCCCCAG
..(((.(((((.(((((...(((((((((((......))))..)))).)))...))))).))))))))...... (-32.10)
.TGAGTGGGGATGGGTGACTGGGAGCT...............................................	1	26	1
.TGAGTGGGGATGGGTGACTGGG...................................................	1	22	1
.TGAGTGGGGATGGGTGACTGGGAG.................................................	6	24	1
.TGAGTGGGGATGGGTGACTGGGAGC................................................	4	25	1
.....TGGGGATGGGTGACTGGGAGCT...............................................	1	22	1

>miRtron-#15
AGGGTCGGGGCTGGACAAGCAGAGACATGTGCTCATCCCTCTGCTCTCCTGGACCCCAGA
.(((((.(((..(((...((((((..(((....)))..)))))))))))).))))).... (-25.50)
...GTCGGGGCTGGACAAGCAGAGA...................................	2	22	1
....TCGGGGCTGGACAAGCAGAG....................................	4	20	1
....TCGGGGCTGGACAAGCAGAGA...................................	4	21	1
.......................................TCTGCTCTCCTGGACCCCAGA	1	21	1

>novel-miR-#1
TTAGGACTAGCTCAGGCTACAGAGCGAGAACCTGCTTCAAAAACACCAGACTCACTATGTAGCCCAAGCTGGCCCACTTC
...((.((((((..(((((((.((.(((...(((............))).))).)).)))))))..)))))).))..... (-29.20)
.TAGGACTAGCTCAGGCTACAGAGCG......................................................	1	25	1
...........TCAGGCTACAGAGCGAGAACC................................................	10	21	1
...........TCAGGCTACAGAGCGAGAACCTGC.............................................	172	24	1
...........TCAGGCTACAGAGCGAGAACCT...............................................	20	22	1
...........TCAGGCTACAGAGCGAGAACCTGCT............................................	2	25	1
...........TCAGGCTACAGAGCGAGAACCTG..............................................	35	23	1
...........TCAGGCTACAGAGCGAGAAC.................................................	6	20	1
...............................................AGACTCACTATGTAGCCCAAGC...........	1	22	1

>novel-miR-#2
GGTATGCAAGTCAAGAGTCTTTGGTTTGACATGTGACAGGCGGGAGATCAGTTGCCGCCTGCCACATGTCAAACCAAAGACTCTTGACTGGGAGGTAT
...((((.(((((((((((((((((((((((((((.(((((((.((.....)).))))))).))))))))))))))))))))))))))).....)))) (-64.80)
..................CTTTGGTTTGACATGTGACAGGC.........................................................	2	23	1
...................TTTGGTTTGACATGTGACAGGC.........................................................	1	22	1
...................TTTGGTTTGACATGTGACAGG..........................................................	1	21	1
....................TTGGTTTGACATGTGACAGGCG........................................................	14	22	1
.....................TGGTTTGACATGTGACAGGCGG.......................................................	15	22	1
.....................TGGTTTGACATGTGACAGGCG........................................................	1	21	1

>novel-miR-#3
GTAGTCTGGGGCTACCCTTTACACCGTGTAGTGACCTGAAACACACTATACCATGTAAAGGGTAGTTTCAGACTGTT
.(((((((..(((((((((((((..((((((((..........))))))))..)))))))))))))..))))))).. (-44.80)
..........GCTACCCTTTACACCGTGTAG..............................................	1	21	1
..........GCTACCCTTTACACCGTGTAGTGA...........................................	1	24	1
..........GCTACCCTTTACACCGTGTAGTG............................................	341	23	1

>cand-miR-#1
AACUAUGAAGGCAAAUGGUAAACUGAACUGUAUUGUUCUUAGAAACAGUUUUUUUGUCAUUUGCUUCAGUC
.....(((((.((((((..(((..(((((((.((.......)).))))))).)))..)))))))))))... (-21.30)
.......AAGGCAAATGGTAAACTGAACT..........................................	11	22	1
.......AAGGCAAATGGTAAACTGAAC...........................................	1	21	1
.......AAGGCAAATGGTAAACTGAACTG.........................................	50	23	1
........AGGCAAATGGTAAACTGAACTGT........................................	2	23	1

>cand-miR-#2
ACAAGAAUCAAAGUUGCCUGGGGCAGUGUGAGUUAUCUUGAGGCACUUGACGUAAAGUUAGCUAGUCAAGUGUGACAAGAUCUCUACAUGGCACUAUGCUGACUUUGAUCUCUUUUA
..(((((((((((((((.(((.((.(((((((..((((((..(((((((((....((....)).)))))))))..))))))))).)))).)).))).)).))))))))).))))... (-44.90)
............................TGAGTTATCTTGAGGCACTTG....................................................................	1	21	1
............................TGAGTTATCTTGAGGCACTTGAC..................................................................	3	23	1
............................TGAGTTATCTTGAGGCACTTGA...................................................................	3	22	1
.................................................................TCAAGTGTGACAAGATCTCTAC..............................	10	22	1
.................................................................TCAAGTGTGACAAGATCTCTA...............................	1	21	1
.................................................................TCAAGTGTGACAAGATCTCTACA.............................	4	23	1
..................................................................CAAGTGTGACAAGATCTCTAC..............................	1	21	1

>cand-miR-#3
UUCUUACUAGCUUGCUUUCCUGGGGUUGACGCAGAGCCUUAGGAAUGCUAGGCUAGUGCUCA
....(((((((((((.(((((((((((.......))))))))))).)).))))))))).... (-29.10)
......................................TTAGGAATGCTAGGCTAGTGCT..	13	22	1
......................................TTAGGAATGCTAGGCTAGTGC...	2	21	1
......................................TTAGGAATGCTAGGCTAGTG....	2	20	1

>cand-miR-#4
GUCACUUAGCUGUUUCUGAAGUUGUUCAGCAGCUGGCUGUUUUAAAAUCCUUGCACAGCUAGUUCCUGAAUACAGUUGAAAUAGUCUAGUGUG
..((((..((((((((......(((((((.((((((((((..............)))))))))).))))))).....))))))))..)))).. (-33.84)
..................AAGTTGTTCAGCAGCTGGCTGT.....................................................	1	22	1
...................AGTTGTTCAGCAGCTGGCTGTT....................................................	1	22	1
...................AGTTGTTCAGCAGCTGGCTGTTT...................................................	2	23	1
......................................................ACAGCTAGTTCCTGAATACAGT.................	22	22	1
......................................................ACAGCTAGTTCCTGAATACAG..................	2	21	1
.......................................................CAGCTAGTTCCTGAATACAGT.................	4	21	1

>cand-miR-#5
AACUAGGACUUCCUGAGAGAGAGAGAGGAAGUGUCACCCAUUAUGCUUCUUCUAUCCUCUCAUGCACUCCGAAAUCC
.....(((...(.((((((.((.(((((((((((........))))))))))).)))))))).)...)))....... (-25.70)
.........TTCCTGAGAGAGAGAGAGGAAG..............................................	1	22	1
.........TTCCTGAGAGAGAGAGAGGAAGT.............................................	2	23	1
..........TCCTGAGAGAGAGAGAGGAAG..............................................	17	21	1
..........TCCTGAGAGAGAGAGAGGAAGTG............................................	22	23	1
..........TCCTGAGAGAGAGAGAGGAAGT.............................................	26	22	1
...........CCTGAGAGAGAGAGAGGAAGTG............................................	1	22	1

>cand-miR-#6
AUCAAGUUGAUAGGCCGGCAAUACGCACACUUAAGACUUUAGAAGCUCUCAGACUAAAGUCUUAAGGGUGUGUAUUGCAGGCCUAGCAAUGCCAGA
.....((((.((((((.(((((((((((.(((((((((((((...........))))))))))))).))))))))))).)))))).))))...... (-49.30)
....................ATACGCACACTTAAGACTTTAG......................................................	32	22	1
....................ATACGCACACTTAAGACTTTAGA.....................................................	3	23	1
.....................TACGCACACTTAAGACTTTAG......................................................	1	21	1

>cand-miR-#7
GGGGGAGGAGUGAGUGGUAAGCUGGUGGGAUGCUUCCAGUUCCCACCAGUUUAUAAUUCAUUCCGUUACUUU
......(((((((((.((((((((((((((.((.....)))))))))))))))).)))))))))........ (-37.30)
.....AGGAGTGAGTGGTAAGCTGGTG.............................................	14	22	1
.....AGGAGTGAGTGGTAAGCTGG...............................................	4	20	1

>cand-miR-#8
CUCCCAGAUCGUGGCGACUGAACCUAUAUAUAGGACUUUGGGCGGCUCCUGGCCUCAGCUACCUCCAGGUCCUAUAUAUAGCUUGGGUCUCCAUAGC
..........((((.((((.((.(((((((((((((((.(((.((...(((....)))...)))))))))))))))))))).)).)))).))))... (-40.00)
.TCCCAGATCGTGGCGACTGAAC..........................................................................	1	22	1
..CCCAGATCGTGGCGACTGAAC..........................................................................	2	21	1
......................CCTATATATAGGACTTTGGGCGG....................................................	32	23	1
......................CCTATATATAGGACTTTGGG.......................................................	3	20	1
......................CCTATATATAGGACTTTGGGCG.....................................................	53	22	1
......................CCTATATATAGGACTTTGGGC......................................................	7	21	1
.......................CTATATATAGGACTTTGGGCGG....................................................	11	22	1
.......................CTATATATAGGACTTTGGGC......................................................	1	20	1
.......................CTATATATAGGACTTTGGGCG.....................................................	4	21	1
.......................CTATATATAGGACTTTGGGCGGC...................................................	5	23	1
........................TATATATAGGACTTTGGGCGGCT..................................................	1	23	1
........................TATATATAGGACTTTGGGCGG....................................................	1	21	1
........................TATATATAGGACTTTGGGCGGC...................................................	2	22	1

>cand-miR-#9
CUCGGACUACACAUGUGUGCUGAUGCUCGGACCACAUGUGUGUGCUGAUGCUGGGACCACACGUGUGUGCUGAUGCUCGGAUCACACGUGUGUGCUGAUG
.((((.(.(((((((((((((((.((((((..(((((((((((.((......)).).))))))))))..)))).))))))..)))))))))))))))).. (-47.70)
CTCGGACTACACATGTGTGC................................................................................	2	20	2
....................TGATGCTCGGACCACATGTGTGT.........................................................	10	23	1
....................TGATGCTCGGACCACATGTG............................................................	1	20	1
....................TGATGCTCGGACCACATGTGTG..........................................................	23	22	1
....................TGATGCTCGGACCACATGTGT...........................................................	50	21	1
.....................GATGCTCGGACCACATGTGTG..........................................................	11	21	1
.....................GATGCTCGGACCACATGTGT...........................................................	23	20	1
.....................GATGCTCGGACCACATGTGTGT.........................................................	5	22	1
...........................................................CACGTGTGTGCTGATGCTCGGAT..................	1	23	1
...........................................................CACGTGTGTGCTGATGCTCGGA...................	4	22	1

>cand-miR-#10
GAACUGCCUCUUGCAGCAGACCACAGUUCAGUUGCCAUAUAGGGUGCUGGUAACUGAACUGUGGUCCUCUGCAAGAGCAGCAA
...((((.((((((((..(((((((((((((((((((..........)))))))))))))))))))..))))))))))))... (-52.70)
..................................................TAACTGAACTGTGGTCCTCTGC...........	12	22	1
..................................................TAACTGAACTGTGGTCCTCTGCA..........	3	23	1
..................................................TAACTGAACTGTGGTCCTCTG............	4	21	2

>cand-miR-#11
UUUCAGUGAAGUGGGAAAAUUGACAUGGAUUGUUACAGAGAAAUCUGUCAUUUUUCCCACCUAAAAAUUGAUCU
..(((((...(((((((((.(((((..((((..........))))))))).)))))))))......)))))... (-22.90)
........AAGTGGGAAAATTGACATGGAT............................................	1	22	2
...........................................TCTGTCATTTTTCCCACCTAAA.........	14	22	1
...........................................TCTGTCATTTTTCCCACCTAAAA........	1	23	1
...........................................TCTGTCATTTTTCCCACCTAA..........	22	21	1
...........................................TCTGTCATTTTTCCCACCTA...........	9	20	1

>cand-miR-#12
ACGGUAUCCUGCCAGUCUCUGGGAACAUCUACAAAGUGAAGUAGAAAGAAUGCAAGAGCUCACUUUCUAGAUGUUCCCGGAAGCUUGGUGGGGACAG
...((.(((..((((..((((((((((((((.(((((((.((...............))))))))).))))))))))))))..).)))..))))).. (-45.76)
..................CTGGGAACATCTACAAAGTGAAG........................................................	1	23	1
..................CTGGGAACATCTACAAAGTGA..........................................................	1	21	1
...................TGGGAACATCTACAAAGTGAAGT.......................................................	10	23	1
...................TGGGAACATCTACAAAGTGAAG........................................................	8	22	1
....................GGGAACATCTACAAAGTGAAGT.......................................................	1	22	1
....................GGGAACATCTACAAAGTGAAG........................................................	2	21	1
..........................................................CTCACTTTCTAGATGTTCCCGG.................	1	22	1
...........................................................TCACTTTCTAGATGTTCCCGG.................	2	21	1
.............................................................ACTTTCTAGATGTTCCCGGAA...............	1	21	1
.............................................................ACTTTCTAGATGTTCCCGGA................	1	20	1
.............................................................ACTTTCTAGATGTTCCCGGAAG..............	2	22	1

>cand-miR-#13
AAGGUUGUGAGCUGCCCUAUGAGUUCUAGGCAUUGAAUCUGGGGCCUCUGGAAGAGCAGUCAAUGCUCUGAACUCCUAAGACAUCUCUCUAACCAGA
..(((((.(((.((.(.((.((((((..((((((((..(((....(((.....))))))))))))))..)))))).)).).)).))).).))))... (-32.40)
..........................................................GTCAATGCTCTGAACTCCTAA..................	1	21	1
..........................................................GTCAATGCTCTGAACTCCTA...................	1	20	1
..........................................................GTCAATGCTCTGAACTCCTAAG.................	8	22	1

>cand-miR-#14
UGUCCCAAAGGAGUCCUGCACAAUCAUUCAGAGGUAAAAAGAGAAAAAUCAACUCAAGCAGCAUGUGUUUGUCCCUUAGCAGUGCCAAGACCCUGGAUGAUGUAGCACUGACUUUCUGGAGU
....(((..((((((.((((((.((((((((.(((.....(((.........))).....((((.((((........))))))))....)))))))))))))).)))..)))))).)))... (-33.70)
...........................................................................................CCTGGATGATGTAGCACTGACT.........	21	22	1
...........................................................................................CCTGGATGATGTAGCACTGACTT........	2	23	1
............................................................................................CTGGATGATGTAGCACTGACT.........	11	21	1
............................................................................................CTGGATGATGTAGCACTGACTT........	1	22	1

>cand-miR-#15
GCUGAAACUUCUAAACUUAUGAGCCCAAACACUUUCUCUCAAAUGUUUGUUAUAGUAAUGCAAAAUUUGAGAGAAAUGUUUGGGCUCAUAAGUUUAGAAUUUUUUUCAGU
(((((((.(((((((((((((((((((((((.((((((((((((.(((((.........))))))))))))))))))))))))))))))))))))))))....))))))) (-60.00)
..............................................................AAATTTGAGAGAAATGTTTGGG..........................	1	22	1
...............................................................AATTTGAGAGAAATGTTTGG...........................	1	20	1
................................................................ATTTGAGAGAAATGTTTGGGC.........................	1	21	1
................................................................ATTTGAGAGAAATGTTTGGGCTC.......................	1	23	1
................................................................ATTTGAGAGAAATGTTTGGGCT........................	3	22	1
.................................................................TTTGAGAGAAATGTTTGGGCTCA......................	10	23	1
.................................................................TTTGAGAGAAATGTTTGGGC.........................	1	20	1
.................................................................TTTGAGAGAAATGTTTGGGCTC.......................	21	22	1
.................................................................TTTGAGAGAAATGTTTGGGCT........................	4	21	1
..................................................................TTGAGAGAAATGTTTGGGCTC.......................	21	21	1
..................................................................TTGAGAGAAATGTTTGGGCT........................	2	20	1
..................................................................TTGAGAGAAATGTTTGGGCTCAT.....................	3	23	1
..................................................................TTGAGAGAAATGTTTGGGCTCA......................	5	22	1

>cand-miR-#16
GGGUAGUGCUGAGGAUUGACCUAGAACAUCAUGCAAGCUAGGCAAGCACUCAGUUACUGA
...((((((((((..(((.(((((.............))))))))...))))).))))). (-19.32)
...TAGTGCTGAGGATTGACCTAG....................................	17	21	1
...TAGTGCTGAGGATTGACCTA.....................................	1	20	1
...TAGTGCTGAGGATTGACCTAGAA..................................	3	23	1
...TAGTGCTGAGGATTGACCTAGA...................................	43	22	1
....AGTGCTGAGGATTGACCTAG....................................	1	20	1
.....................................CTAGGCAAGCACTCAGTTACTGA	1	23	1
......................................TAGGCAAGCACTCAGTTACTGA	2	22	1

>cand-miR-#17
GCCUGCUUCUAGAGGAUAGAGGUAGAGAGUGGCCAGCUGCUGCCAGCCUCUGACCCCUGUCCUCUGCACCACAGGU
(((((....((((((((((.(((((((..((((........))))..)))).))).)))))))))).....))))) (-35.90)
.......TCTAGAGGATAGAGGTAGAGAGT..............................................	1	23	1
........CTAGAGGATAGAGGTAGAGAG...............................................	2	21	1
........CTAGAGGATAGAGGTAGAGAGT..............................................	7	22	1
.........TAGAGGATAGAGGTAGAGAGTG.............................................	11	22	1
.........TAGAGGATAGAGGTAGAGAGTGG............................................	18	23	1
.........TAGAGGATAGAGGTAGAGAGT..............................................	4	21	1
..........AGAGGATAGAGGTAGAGAGTGG............................................	1	22	1

>cand-miR-#18
GGGAGGUGUGUGUGUGUGUGUGUGUGUGUGUGUUCGUAUGUGUACAUGUGUGUACAUGUGUGUACGUACACACUCGGACGCACACGCAUUCACGCCUUAUGCA
..((((((((.((((((((((((.((.((((((.((((((((((((....)))))))....))))).)))))).)).)))))))))))).))))))))..... (-57.30)
......TGTGTGTGTGTGTGTGTGTGT............................................................................	1	21	2245750
......TGTGTGTGTGTGTGTGTGTG.............................................................................	2	20	2347032
......TGTGTGTGTGTGTGTGTGTGTG...........................................................................	3	22	2077791
........TGTGTGTGTGTGTGTGTGTGT..........................................................................	1	21	2245750
........TGTGTGTGTGTGTGTGTGTG...........................................................................	2	20	2347032
........TGTGTGTGTGTGTGTGTGTGTG.........................................................................	3	22	2077791
..........TGTGTGTGTGTGTGTGTGTGT........................................................................	1	21	2245750
..........TGTGTGTGTGTGTGTGTGTG.........................................................................	2	20	2347032
..........TGTGTGTGTGTGTGTGTGTGTG.......................................................................	3	22	2077791
............TGTGTGTGTGTGTGTGTGTGT......................................................................	1	21	2245750
............TGTGTGTGTGTGTGTGTGTG.......................................................................	2	20	2347032
..............................................................TACGTACACACTCGGACGCAC....................	13	21	1
..............................................................TACGTACACACTCGGACGCA.....................	2	20	1
..............................................................TACGTACACACTCGGACGCACA...................	8	22	1
..................................................................TACACACTCGGACGCACACGC................	1	21	1
..................................................................TACACACTCGGACGCACACG.................	1	20	1

>cand-miR-#19
CUUCCAGUGUGAGCUCAGCUUUGACUGAGAGGUAAGGAAUGAGUUAUACUGUGUUACUCAUUCCUUACCUCACCGUCAAAGGAACUGACUUUGGGUGUA
..(((((.((.((.((..(((((((.(.((((((((((((((((.((.....)).)))))))))))))))).).))))))))).)).)).))))).... (-45.00)
...................TTTGACTGAGAGGTAAGGAATG..........................................................	16	22	1
...................TTTGACTGAGAGGTAAGGAATGA.........................................................	3	23	1
...................TTTGACTGAGAGGTAAGGAAT...........................................................	6	21	1
....................TTGACTGAGAGGTAAGGAATG..........................................................	1	21	1
....................TTGACTGAGAGGTAAGGAAT...........................................................	1	20	1
