# Supplementary material for: Noncanonical MicroRNAs and Endogenous siRNAs in Lytic Infection of Murine Gammaherpesvirus
Source: PLoS One. 2012 Oct 26;7(10):e47863. doi: 10.1371/journal.pone.0047863 (PMC3482243; doi:10.1371/journal.pone.0047863)
Supplement: File S2 — Read alignments for the novel and previously annotated murine endo-siRNA in current sequencing data. The genome information was based on UCSC mouse genome annotation (mm9 build). (TXT) [file pone.0047863.s010.txt]

Supplemental File 2. Read alignments for the novel and previously annotated murine endo-siRNA in current sequencing data. The genome information was based on UCSC mouse genome annotation (mm9 build).
>chr7:80026230-80026440_-_siRNA1
CAGGAACCTGTAAGCCGGGCCGTAGTGGCGCAAGCCTTTAATTTCAGTACTTGGGAGGCAGAGGCTGGCGGATCTCTGAGTTCAAGGCCAGCCTGGTCTACAGAGTGAGTTCCAGGACAGTCAGGATTACACAGAAATCTACCTGCCTCTGCCTCCCGAGTGCTGGAATTAAAGGCATGCGCCACTACTGCCCGGCTCCTTTTATTTTTCT
(((....)))..((((((((.(((((((((((.((((((((((((((((((((((((((((((((.((..(((.((((.((((..(((...(((((.((........))..)))))...)))..))..)).)))).)))..)).)))))))))))))))))))))))))))))))).))))))))))).)))))))).............. (-134.50)
.........GTAAGCCGGGCCGTAGTGGCGCAA..................................................................................................................................................................................	1	24	1
...........AAGCCGGGCCGTAGTGGCGCA...................................................................................................................................................................................	12	21	1
...........AAGCCGGGCCGTAGTGGCGCAAGCC...............................................................................................................................................................................	1	25	1
...........AAGCCGGGCCGTAGTGGCGCAA..................................................................................................................................................................................	1	22	1
...........AAGCCGGGCCGTAGTGGCG.....................................................................................................................................................................................	2	19	1
...........AAGCCGGGCCGTAGTGGCGC....................................................................................................................................................................................	3	20	1
...........AAGCCGGGCCGTAGTGGCGCAAGC................................................................................................................................................................................	4	24	1
............AGCCGGGCCGTAGTGGCGCAAGCC...............................................................................................................................................................................	1	24	1
.............GCCGGGCCGTAGTGGCGCAAGC................................................................................................................................................................................	1	22	1
.............GCCGGGCCGTAGTGGCGCAAG.................................................................................................................................................................................	2	21	1
..............CCGGGCCGTAGTGGCGCAAGC................................................................................................................................................................................	15	21	1
..............CCGGGCCGTAGTGGCGCAAG.................................................................................................................................................................................	2	20	1
..............CCGGGCCGTAGTGGCGCAAGCC...............................................................................................................................................................................	3	22	1
...............CGGGCCGTAGTGGCGCAAGCC...............................................................................................................................................................................	1	21	1
...............................AAGCCTTTAATTTCAGTACTTGG.............................................................................................................................................................	1	23	1
................................AGCCTTTAATTTCAGTACTTGGGA...........................................................................................................................................................	1	24	1
................................AGCCTTTAATTTCAGTACTTGG.............................................................................................................................................................	26	22	1
................................AGCCTTTAATTTCAGTACTTGGG............................................................................................................................................................	8	23	1
..................................CCTTTAATTTCAGTACTTGGG............................................................................................................................................................	1	21	12
...................................CTTTAATTTCAGTACTTGGG............................................................................................................................................................	1	20	13
....................................TTTAATTTCAGTACTTGGGA...........................................................................................................................................................	2	20	17
....................................TTTAATTTCAGTACTTGGGAG..........................................................................................................................................................	4	21	16
....................................TTTAATTTCAGTACTTGGGAGG.........................................................................................................................................................	9	22	15
.......................................AATTTCAGTACTTGGGA...........................................................................................................................................................	1	17	37
..............................................GTACTTGGGAGGCAGAG....................................................................................................................................................	2	17	2148
..........................................................................TCTGAGTTCAAGGCCAGCCTGG...................................................................................................................	1	22	16431
..........................................................................TCTGAGTTCAAGGCCAGCCTGGTCT................................................................................................................	1	25	14779
..........................................................................TCTGAGTTCAAGGCCAGCCTGGT..................................................................................................................	1	23	15780
..........................................................................TCTGAGTTCAAGGCCAGC.......................................................................................................................	1	18	20118
....................................................................................AGGCCAGCCTGGTCTACAGAGTGAG......................................................................................................	1	25	36568
.......................................................................................CCAGCCTGGTCTACAGA...........................................................................................................	1	17	54440
........................................................................................CAGCCTGGTCTACAGAG..........................................................................................................	1	17	56031
........................................................................................CAGCCTGGTCTACAGAGTGAG......................................................................................................	1	21	44444
...........................................................................................CCTGGTCTACAGAGTGAG......................................................................................................	1	18	50335
............................................................................................CTGGTCTACAGAGTGAGTTCCAGGA..............................................................................................	3	25	38156
...............................................................................................GTCTACAGAGTGAGTTCCAG................................................................................................	1	20	45824
................................................................................................TCTACAGAGTGAGTTCCAGGA..............................................................................................	1	21	44626
................................................................................................TCTACAGAGTGAGTTCCAGGACAG...........................................................................................	3	24	38628
.................................................................................................CTACAGAGTGAGTTCCAGGA..............................................................................................	1	20	45937
..................................................................................................TACAGAGTGAGTTCCAGG...............................................................................................	1	18	49910
...................................................................................................ACAGAGTGAGTTCCAGG...............................................................................................	1	17	50863
...................................................................................................ACAGAGTGAGTTCCAGGA..............................................................................................	2	18	48777
....................................................................................................CAGAGTGAGTTCCAGGACAG...........................................................................................	1	20	43245
....................................................................................................CAGAGTGAGTTCCAGGAC.............................................................................................	1	18	46495
......................................................................................................GAGTGAGTTCCAGGACAG...........................................................................................	1	18	46663
.......................................................................................................AGTGAGTTCCAGGACAG...........................................................................................	6	17	89498
........................................................................................................GTGAGTTCCAGGACAGTCAGG......................................................................................	1	21	2385
............................................................................................................GTTCCAGGACAGTCAGGA.....................................................................................	1	18	394
.......................................................................................................................................AATCTACCTGCCTCTGCCTCC.......................................................	1	21	1246
.........................................................................................................................................................TCCCGAGTGCTGGAATTAAAGG....................................	1	22	588
............................................................................................................................................................CGAGTGCTGGAATTAAAGGCA..................................	1	21	142
............................................................................................................................................................CGAGTGCTGGAATTAAAGGCAT.................................	1	22	134
............................................................................................................................................................CGAGTGCTGGAATTAAAGGCATG................................	2	23	118
...............................................................................................................................................................................CATGCGCCACTACTGCCCGGCT..............	1	22	10
...............................................................................................................................................................................CATGCGCCACTACTGCCCGG................	1	20	16
................................................................................................................................................................................ATGCGCCACTACTGCCCGGC...............	1	20	14
..................................................................................................................................................................................GCGCCACTACTGCCCGGCTCC............	1	21	4
>chr4:118903950-118904230_-_siRNA2
AAGAGCTGGGAGGCCGGGCGGTGGTGGCGCACGCCTTTAATCTCGACACTTGGAAAGCAGAGGTAGATGGACTTCTGAGTTCGAGGCCAGCCTGCTCTACAAAGTGAGTTCCAGTGTTCCAGTGGTTTTTCGAGACAGGGTTTCTCTGTATAGCCCTGGCTGTCCTGGAATTCACTTTGTAGAGCAGGCTGGCCTCGAACTCAGAAGTCCGCCTGCCTCTGCCTCCCAAGTGCCGAGATTAAAGGCGTGCGCCACCGCGCCCGGCTTTTTTATTATTCTTT
(((((..(((((((((((((.((((((((((((((((((((((((.(((((((...((((((((((.(((((((((((((((((((((((((((((((((((((((((((((((..(.((((.((((.......((((((...))))))..))))))))..)..))))))))))))))))))))))))))))))))))))))))))))))).))))))))))...))))))).))))))))))))))))))))))))))))))))))))).....))))). (-219.50)
.................................CCTTTAATCTCGACACTTGGAA..................................................................................................................................................................................................................................	1	22	1
.................................CCTTTAATCTCGACACTTGGA...................................................................................................................................................................................................................................	4	21	1
...................................TTTAATCTCGACACTTGGAAAG................................................................................................................................................................................................................................	2	22	1
...................................TTTAATCTCGACACTTGGAAAGC...............................................................................................................................................................................................................................	3	23	1
........................................................................TTCTGAGTTCGAGGCCAGCCTG...........................................................................................................................................................................................	1	22	44055
.........................................................................TCTGAGTTCGAGGCCAGCCTGC..........................................................................................................................................................................................	1	22	319
.........................................................................TCTGAGTTCGAGGCCAG...............................................................................................................................................................................................	4	17	52593
.........................................................................TCTGAGTTCGAGGCCAGCCTG...........................................................................................................................................................................................	5	21	46711
.........................................................................TCTGAGTTCGAGGCCAGC..............................................................................................................................................................................................	5	18	50458
.............................................................................AGTTCGAGGCCAGCCTG...........................................................................................................................................................................................	2	17	52495
...............................................................................................TCTACAAAGTGAGTTCCAG.......................................................................................................................................................................	1	19	41681
............................................................................................................................GTTTTTCGAGACAGGGTTTCTCTG.....................................................................................................................................	1	24	17642
.............................................................................................................................TTTTTCGAGACAGGGTTTCTCTGTATAGCC..............................................................................................................................	1	30	8688
..............................................................................................................................TTTTCGAGACAGGGTTTCTCTGTATAGCC..............................................................................................................................	1	29	9391
...............................................................................................................................TTTCGAGACAGGGTTTCTCTGTATAG................................................................................................................................	1	26	12087
................................................................................................................................TTCGAGACAGGGTTTCTCTGTATAGC...............................................................................................................................	1	26	11335
..................................................................................................................................CGAGACAGGGTTTCTCTG.....................................................................................................................................	1	18	37303
........................................................................................................................................AGGGTTTCTCTGTATAGC...............................................................................................................................	1	18	33106
..........................................................................................................................................GGTTTCTCTGTATAGCCCTGGCTG.......................................................................................................................	1	24	23557
...........................................................................................................................................GTTTCTCTGTATAGCCCTGGCTGTCCTG..................................................................................................................	1	28	21448
...........................................................................................................................................GTTTCTCTGTATAGCCCTGGCTGT......................................................................................................................	1	24	24261
...........................................................................................................................................GTTTCTCTGTATAGCCCTGGC.........................................................................................................................	3	21	26858
............................................................................................................................................TTTCTCTGTATAGCCCTGGCTG.......................................................................................................................	1	22	26280
............................................................................................................................................TTTCTCTGTATAGCCCTGGCTGTCC....................................................................................................................	1	25	23947
............................................................................................................................................TTTCTCTGTATAGCCCTGGCTGTCCTG..................................................................................................................	1	27	22518
............................................................................................................................................TTTCTCTGTATAGCCCTGGCT........................................................................................................................	1	21	27908
............................................................................................................................................TTTCTCTGTATAGCCCTGG..........................................................................................................................	1	19	29809
............................................................................................................................................TTTCTCTGTATAGCCCTG...........................................................................................................................	1	18	31405
............................................................................................................................................TTTCTCTGTATAGCCCTGGCTGT......................................................................................................................	2	23	25511
............................................................................................................................................TTTCTCTGTATAGCCCTGGC.........................................................................................................................	7	20	28292
.............................................................................................................................................TTCTCTGTATAGCCCTGGCTGTCCTG..................................................................................................................	1	26	22964
.............................................................................................................................................TTCTCTGTATAGCCCTGGCT........................................................................................................................	1	20	28490
.............................................................................................................................................TTCTCTGTATAGCCCTGG..........................................................................................................................	1	18	30444
.............................................................................................................................................TTCTCTGTATAGCCCTGGCTGTCCTGG.................................................................................................................	3	27	21995
.............................................................................................................................................TTCTCTGTATAGCCCTG...........................................................................................................................	6	17	32085
.............................................................................................................................................TTCTCTGTATAGCCCTGGC.........................................................................................................................	9	19	28883
..............................................................................................................................................TCTCTGTATAGCCCTGGCTG.......................................................................................................................	1	20	27215
..............................................................................................................................................TCTCTGTATAGCCCTGGCTGTCCTGGAAC..............................................................................................................	1	29	19445
..............................................................................................................................................TCTCTGTATAGCCCTGGCTGTCCT...................................................................................................................	1	24	24376
..............................................................................................................................................TCTCTGTATAGCCCTGGCTGT......................................................................................................................	2	21	26398
..............................................................................................................................................TCTCTGTATAGCCCTGGC.........................................................................................................................	4	18	29316
...............................................................................................................................................CTCTGTATAGCCCTGGCT........................................................................................................................	3	18	29285
...............................................................................................................................................CTCTGTATAGCCCTGGC.........................................................................................................................	4	17	29690
................................................................................................................................................TCTGTATAGCCCTGGCTG.......................................................................................................................	1	18	28708
................................................................................................................................................TCTGTATAGCCCTGGCT........................................................................................................................	1	17	30543
.................................................................................................................................................CTGTATAGCCCTGGCTGT......................................................................................................................	1	18	28266
......................................................................................................................................................TAGCCCTGGCTGTCCTGG.................................................................................................................	1	18	69897
.........................................................................................................................................................CCCTGGCTGTCCTGGAA...............................................................................................................	1	17	73941
..............................................................................................................................................................................CTTTGTAGAGCAGGCTG..........................................................................................	1	17	386
.................................................................................................................................................................................TGTAGAGCAGGCTGGCCTCGAACTC...............................................................................	1	25	299
..................................................................................................................................................................................GTAGAGCAGGCTGGCCTCGAAC.................................................................................	1	22	320
..................................................................................................................................................................................GTAGAGCAGGCTGGCCTCGAACTCA..............................................................................	1	25	293
.......................................................................................................................................................................................GCAGGCTGGCCTCGAACTCAGAA...........................................................................	1	23	292
.......................................................................................................................................................................................GCAGGCTGGCCTCGAACTCAGA............................................................................	3	22	319
........................................................................................................................................................................................CAGGCTGGCCTCGAACTCAG.............................................................................	1	20	47218
........................................................................................................................................................................................CAGGCTGGCCTCGAACTCA..............................................................................	1	19	49898
........................................................................................................................................................................................CAGGCTGGCCTCGAACTCAGA............................................................................	2	21	46711
........................................................................................................................................................................................CAGGCTGGCCTCGAACTC...............................................................................	5	18	50888
.........................................................................................................................................................................................AGGCTGGCCTCGAACTCAGAA...........................................................................	2	21	45443
.........................................................................................................................................................................................AGGCTGGCCTCGAACTCAGA............................................................................	2	20	48224
.........................................................................................................................................................................................AGGCTGGCCTCGAACTCAG.............................................................................	3	19	48743
...........................................................................................................................................................................................GCTGGCCTCGAACTCAGA............................................................................	1	18	50458
...........................................................................................................................................................................................GCTGGCCTCGAACTCAG.............................................................................	1	17	51016
............................................................................................................................................................................................CTGGCCTCGAACTCAGA............................................................................	1	17	52593
............................................................................................................................................................................................CTGGCCTCGAACTCAGAA...........................................................................	2	18	49422
.........................................................................................................................................................................................................CAGAAGTCCGCCTGCCTCTGCC..........................................................	1	22	190
>chr11_79110122_79110374_+_B4_SINE_siRNA3
GAGCCAGCCGGGTGTGGTGGCACATGCCTTTAATCCCAGCACTTGGGAGGCAGAGGCAGGCGGATTTCTGAGTTCGAGGCCAGCCTGGTCTACAGAGTGAGTTCCAGGACAGCCAGGGCTATACAGAGAAACCCTGTCTCGAAAAACAAAACAAAACAAACAAACAAAAAGAATGACATGAGCTTTCTGATCCTCTTCTTGGTCTCCCAAGTTCTGGGATTATAGGTTTGTGTCATCATGCCTGACTTTCTGT
.((..((.((((((((((((((((.((((.(((((((((.(((((((((((.((((.(((.(((((...(((((((.(((...(((((.((........))..)))))...))).(((....((((.......)))))))......................................)))))))...)))))))))))).))))))))))).))))))))).)))).)))))))))))))))).))..))..	(-101.81)
..........................CCTTTAATCCCAGCACTTGGGAGGCAGAGG.....................................................................................................................................................................................................	1	30	30623
...........................CTTTAATCCCAGCACTTGG...............................................................................................................................................................................................................	1	19	48758
.............................TTAATCCCAGCACTTGGGAGGCAG........................................................................................................................................................................................................	1	24	39768
................................ATCCCAGCACTTGGGAGG...........................................................................................................................................................................................................	2	18	49091
.................................TCCCAGCACTTGGGAGGCAGAGGCAG..................................................................................................................................................................................................	1	26	36121
.................................TCCCAGCACTTGGGAGGCAGA.......................................................................................................................................................................................................	1	21	45399
.................................TCCCAGCACTTGGGAGGCAGAGG.....................................................................................................................................................................................................	2	23	39709
..................................CCCAGCACTTGGGAGGCAGAGG.....................................................................................................................................................................................................	1	22	40843
...................................CCAGCACTTGGGAGGCAGAGGCAGGC................................................................................................................................................................................................	1	26	22931
...................................CCAGCACTTGGGAGGCAGAG......................................................................................................................................................................................................	1	20	47571
...................................CCAGCACTTGGGAGGCAGAGGCAG..................................................................................................................................................................................................	2	24	39603
...................................CCAGCACTTGGGAGGCA.........................................................................................................................................................................................................	2	17	53530
....................................CAGCACTTGGGAGGCAGAGG.....................................................................................................................................................................................................	1	20	46273
....................................CAGCACTTGGGAGGCAGA.......................................................................................................................................................................................................	1	18	53487
......................................GCACTTGGGAGGCAGAGGC....................................................................................................................................................................................................	1	19	48410
......................................GCACTTGGGAGGCAGAG......................................................................................................................................................................................................	1	17	55517
.......................................CACTTGGGAGGCAGAGGCAGGC................................................................................................................................................................................................	2	22	26969
........................................ACTTGGGAGGCAGAGGCA...................................................................................................................................................................................................	1	18	52875
.........................................CTTGGGAGGCAGAGGCAGGC................................................................................................................................................................................................	1	20	29497
.........................................CTTGGGAGGCAGAGGCAG..................................................................................................................................................................................................	1	18	52857
..........................................TTGGGAGGCAGAGGCAGG.................................................................................................................................................................................................	2	18	52207
...............................................AGGCAGAGGCAGGCGGAT............................................................................................................................................................................................	1	18	27658
...................................................AGAGGCAGGCGGATTTCTGAGT....................................................................................................................................................................................	1	22	25463
....................................................GAGGCAGGCGGATTTCTGAG.....................................................................................................................................................................................	1	20	26276
.....................................................AGGCAGGCGGATTTCTGAGT....................................................................................................................................................................................	1	20	26474
.....................................................AGGCAGGCGGATTTCTGAGTTCGAGGC.............................................................................................................................................................................	1	27	14113
.....................................................AGGCAGGCGGATTTCTGAGTTC..................................................................................................................................................................................	1	22	21365
.....................................................AGGCAGGCGGATTTCTGAGTT...................................................................................................................................................................................	1	21	26147
.....................................................AGGCAGGCGGATTTCTGAG.....................................................................................................................................................................................	4	19	26921
........................................................CAGGCGGATTTCTGAGT....................................................................................................................................................................................	1	17	29206
........................................................CAGGCGGATTTCTGAGTTCGAGGCCAGC.........................................................................................................................................................................	1	28	13844
........................................................CAGGCGGATTTCTGAGTTCGAGGC.............................................................................................................................................................................	1	24	15436
.........................................................AGGCGGATTTCTGAGTTCGAGGCCAG..........................................................................................................................................................................	1	26	14669
.........................................................AGGCGGATTTCTGAGTTCGAGGC.............................................................................................................................................................................	1	23	15848
..........................................................GGCGGATTTCTGAGTTCGAGGCCAGCC........................................................................................................................................................................	1	27	13992
..........................................................GGCGGATTTCTGAGTTCGAGGCCAGC.........................................................................................................................................................................	1	26	14387
..........................................................GGCGGATTTCTGAGTTCGAGGC.............................................................................................................................................................................	1	22	16048
...........................................................GCGGATTTCTGAGTTCGAGGCCAGCCT.......................................................................................................................................................................	1	27	14144
...........................................................GCGGATTTCTGAGTTCGAGGCCAGC.........................................................................................................................................................................	1	25	14704
...........................................................GCGGATTTCTGAGTTCGAGGCC............................................................................................................................................................................	1	22	15961
...........................................................GCGGATTTCTGAGTTCGAGGC.............................................................................................................................................................................	2	21	16406
...........................................................GCGGATTTCTGAGTTCGAGG..............................................................................................................................................................................	3	20	17275
............................................................CGGATTTCTGAGTTCGAGGC.............................................................................................................................................................................	10	20	17031
............................................................CGGATTTCTGAGTTCGAGGCCAGCC........................................................................................................................................................................	1	25	14842
............................................................CGGATTTCTGAGTTCGAGGCCAGCCTGG.....................................................................................................................................................................	1	28	13717
............................................................CGGATTTCTGAGTTCGAGG..............................................................................................................................................................................	2	19	17940
.............................................................GGATTTCTGAGTTCGAGGCCAGCCTG......................................................................................................................................................................	1	26	26659
.............................................................GGATTTCTGAGTTCGAGGCCA...........................................................................................................................................................................	1	21	30871
.............................................................GGATTTCTGAGTTCGAGGCC............................................................................................................................................................................	1	20	31210
.............................................................GGATTTCTGAGTTCGAGGC.............................................................................................................................................................................	1	19	32143
.............................................................GGATTTCTGAGTTCGAGG..............................................................................................................................................................................	4	18	34062
..............................................................GATTTCTGAGTTCGAGGCCAGCCTGG.....................................................................................................................................................................	1	26	37510
..............................................................GATTTCTGAGTTCGAGGCCAGCCTGGTCT..................................................................................................................................................................	1	29	35359
..............................................................GATTTCTGAGTTCGAGGC.............................................................................................................................................................................	2	18	47865
..............................................................GATTTCTGAGTTCGAGGCCAGCCTG......................................................................................................................................................................	3	25	39241
..............................................................GATTTCTGAGTTCGAGG..............................................................................................................................................................................	8	17	50830
...............................................................ATTTCTGAGTTCGAGGCCAGCCTGG.....................................................................................................................................................................	1	25	40572
...............................................................ATTTCTGAGTTCGAGGCCAGC.........................................................................................................................................................................	1	21	45721
...............................................................ATTTCTGAGTTCGAGGC.............................................................................................................................................................................	1	17	51875
................................................................TTTCTGAGTTCGAGGCCAGCCTG......................................................................................................................................................................	1	23	43358
................................................................TTTCTGAGTTCGAGGCCAG..........................................................................................................................................................................	1	19	48629
.................................................................TTCTGAGTTCGAGGCCAGCCTGGT....................................................................................................................................................................	1	24	41246
.................................................................TTCTGAGTTCGAGGCCAGCCTG......................................................................................................................................................................	1	22	44055
..................................................................TCTGAGTTCGAGGCCAGCCTGG.....................................................................................................................................................................	10	22	44581
..................................................................TCTGAGTTCGAGGCCAGCCTGGTCTACAG..............................................................................................................................................................	1	29	18139
..................................................................TCTGAGTTCGAGGCCAGCCTGGTCTAC................................................................................................................................................................	1	27	39629
..................................................................TCTGAGTTCGAGGCCAGCCTGGT....................................................................................................................................................................	2	23	43642
..................................................................TCTGAGTTCGAGGCCAGCCTGGTCT..................................................................................................................................................................	3	25	41822
..................................................................TCTGAGTTCGAGGCCAG..........................................................................................................................................................................	4	17	52593
..................................................................TCTGAGTTCGAGGCCAGCCTGGTCTA.................................................................................................................................................................	5	26	41050
..................................................................TCTGAGTTCGAGGCCAGCCTG......................................................................................................................................................................	5	21	46711
..................................................................TCTGAGTTCGAGGCCAGC.........................................................................................................................................................................	5	18	50458
...................................................................CTGAGTTCGAGGCCAGCCTGG.....................................................................................................................................................................	1	21	45060
......................................................................AGTTCGAGGCCAGCCTG......................................................................................................................................................................	2	17	52495
.......................................................................GTTCGAGGCCAGCCTGG.....................................................................................................................................................................	1	17	50604
............................................................................AGGCCAGCCTGGTCTACAGAGTGAG........................................................................................................................................................	1	25	36568
...............................................................................CCAGCCTGGTCTACAGA.............................................................................................................................................................	1	17	54440
................................................................................CAGCCTGGTCTACAGAG............................................................................................................................................................	1	17	56031
................................................................................CAGCCTGGTCTACAGAGTGAG........................................................................................................................................................	1	21	44444
...................................................................................CCTGGTCTACAGAGTGAG........................................................................................................................................................	1	18	50335
....................................................................................CTGGTCTACAGAGTGAGTTCCAGGA................................................................................................................................................	3	25	38156
.......................................................................................GTCTACAGAGTGAGTTCCAG..................................................................................................................................................	1	20	45824
........................................................................................TCTACAGAGTGAGTTCCAGGA................................................................................................................................................	1	21	44626
........................................................................................TCTACAGAGTGAGTTCCAGGACAG.............................................................................................................................................	3	24	38628
.........................................................................................CTACAGAGTGAGTTCCAGGACAGCCAGGAC......................................................................................................................................	1	30	2605
.........................................................................................CTACAGAGTGAGTTCCAGGA................................................................................................................................................	1	20	45937
..........................................................................................TACAGAGTGAGTTCCAGG.................................................................................................................................................	1	18	49910
...........................................................................................ACAGAGTGAGTTCCAGG.................................................................................................................................................	1	17	50863
...........................................................................................ACAGAGTGAGTTCCAGGACAGCCAGG........................................................................................................................................	2	26	30874
...........................................................................................ACAGAGTGAGTTCCAGGA................................................................................................................................................	2	18	48777
............................................................................................CAGAGTGAGTTCCAGGACAGCCAGG........................................................................................................................................	1	25	31640
............................................................................................CAGAGTGAGTTCCAGGACAG.............................................................................................................................................	1	20	43245
............................................................................................CAGAGTGAGTTCCAGGAC...............................................................................................................................................	1	18	46495
.............................................................................................AGAGTGAGTTCCAGGACAGCC...........................................................................................................................................	1	21	40897
..............................................................................................GAGTGAGTTCCAGGACAGCCAG.........................................................................................................................................	1	22	37546
..............................................................................................GAGTGAGTTCCAGGACAG.............................................................................................................................................	1	18	46663
...............................................................................................AGTGAGTTCCAGGACAGCCAGGGC......................................................................................................................................	1	24	54727
...............................................................................................AGTGAGTTCCAGGACAGCCAGG........................................................................................................................................	1	22	65420
...............................................................................................AGTGAGTTCCAGGACAGC............................................................................................................................................	1	18	84252
...............................................................................................AGTGAGTTCCAGGACAGCCAG.........................................................................................................................................	3	21	72863
...............................................................................................AGTGAGTTCCAGGACAG.............................................................................................................................................	6	17	89498
................................................................................................GTGAGTTCCAGGACAGC............................................................................................................................................	1	17	86425
................................................................................................GTGAGTTCCAGGACAGCCAGGG.......................................................................................................................................	2	22	59927
.................................................................................................TGAGTTCCAGGACAGCCAGGGC......................................................................................................................................	1	22	58746
.................................................................................................TGAGTTCCAGGACAGCCAG.........................................................................................................................................	2	19	78865
...................................................................................................AGTTCCAGGACAGCCAGGG.......................................................................................................................................	1	19	69752
...................................................................................................AGTTCCAGGACAGCCAG.........................................................................................................................................	1	17	88457
....................................................................................................GTTCCAGGACAGCCAGGGC......................................................................................................................................	1	19	65472
....................................................................................................GTTCCAGGACAGCCAGGG.......................................................................................................................................	1	18	70830
....................................................................................................GTTCCAGGACAGCCAGG........................................................................................................................................	3	17	79720
.....................................................................................................TTCCAGGACAGCCAGGGCTATACAGA..............................................................................................................................	1	26	21167
.......................................................................................................CCAGGACAGCCAGGGCTA....................................................................................................................................	1	18	69897
.......................................................................................................CCAGGACAGCCAGGGCTATACAGA..............................................................................................................................	1	24	23458
.......................................................................................................CCAGGACAGCCAGGGCTATA..................................................................................................................................	1	20	27058
..........................................................................................................GGACAGCCAGGGCTATACAGAGA............................................................................................................................	1	23	24757
............................................................................................................ACAGCCAGGGCTATACAGA..............................................................................................................................	1	19	27845
............................................................................................................ACAGCCAGGGCTATACAG...............................................................................................................................	1	18	28266
.............................................................................................................CAGCCAGGGCTATACAGAGAAA..........................................................................................................................	1	22	26280
.............................................................................................................CAGCCAGGGCTATACAGAGA............................................................................................................................	2	20	27215
...............................................................................................................GCCAGGGCTATACAGAGA............................................................................................................................	1	18	29316
................................................................................................................CCAGGGCTATACAGAGAAAC.........................................................................................................................	1	20	28270
................................................................................................................CCAGGGCTATACAGAGAA...........................................................................................................................	1	18	30444
................................................................................................................CCAGGGCTATACAGAGA............................................................................................................................	3	17	30910
.................................................................................................................CAGGGCTATACAGAGAAACCCTGTCTCGA...............................................................................................................	1	29	9433
.................................................................................................................CAGGGCTATACAGAGAAACCCTGTCTCG................................................................................................................	1	28	10245
.................................................................................................................CAGGGCTATACAGAGAAACC........................................................................................................................	1	20	28021
.................................................................................................................CAGGGCTATACAGAGAAA..........................................................................................................................	1	18	31405
.......................................................................................................................TATACAGAGAAACCCTG.....................................................................................................................	2	17	37997
..................................................................................................................................ACCCTGTCTCGAAAAACA.........................................................................................................	1	18	6843
.................................................................................................................................................................................................................................GTTTGTGTCATCATGCCTGA........	1	20	1
...................................................................................................................................................................................................................................TTGTGTCATCATGCCTGACT......	1	20	1
...................................................................................................................................................................................................................................TTGTGTCATCATGCCTGACTTT....	1	22	1
...................................................................................................................................................................................................................................TTGTGTCATCATGCCTGA........	1	18	1
