# Supplementary material for: Noncanonical MicroRNAs and Endogenous siRNAs in Lytic Infection of Murine Gammaherpesvirus
Source: PLoS One. 2012 Oct 26;7(10):e47863. doi: 10.1371/journal.pone.0047863 (PMC3482243; doi:10.1371/journal.pone.0047863)
Supplement: File S3 — Multi-species alignments of sncRNAs among seven species. The number of insertion (ins), deletion (del) and mismatches (mis) compared to mouse sncRNAs are listed. The multi-species include mouse (mm9), rat (rn4), human (hg18), orangutan (ponAbe2), dog (canFam2), horse (equCab1) and opossum (monDom4). Small RNAs from the sequencing data of human psoriatic skin (GSE31037) were aligned to human homologous sequences. (TXT) [file pone.0047863.s011.txt]

Supplemental File 3. Multi-species alignments of sncRNAs among seven species. 
The number of insertion (ins), deletion (del) and mismatches (mis) compared to mouse sncRNAs are listed. 
The multi-species include mouse (mm9), rat (rn4), human (hg18), orangutan (ponAbe2), dog (canFam2), horse (equCab1) and opossum (monDom4).
Small RNAs from the sequencing data of human psoriatic skin (GSE31037) were aligned to human homologous sequences. 

sno-miR-#1
multi-species		sequences			ins	del	mis
>mm9.chr9		TGTGGGAAGGAACTACAAGAC		-	-	-
>rn4.chr8		TGTGGGAAGGAACTACAAGAC		0	0	0
>hg18.chr11		TGTGGGAAGGAATTACAAGAC		0	0	0
>ponAbe2.chr11		TGTGGGAAGGAACTACAAGAC		0	0	0
>equCab1.chr7		TGTGGGAAAGAACTACAAGAC		0	0	0
>canFam2.chr21		TGTGGGAAAGAACTACAAGACATCT	0	0	0
>monDom4.chr4		TATGGGGATAAACTACAAAAC		0	0	2

>sno-miR-#1 human
ACTCTGTGGTTTTACTTTACTCACAGGACTATTGTTAGATCTGTGGGAAGGAATTACAAGACAGT
.((.(((((((...((((.((((((((.(((....))).)))))))))))))))))))))..... (-18.80)
ACTCTGTGGTTTTACTTTACT............................................	1	21	2
ACTCTGTGGTTTTACTTTACTC...........................................	1	22	2
.CTCTGTGGTTTTACTTTACT............................................	1	20	2
.CTCTGTGGTTTTACTTTACTC...........................................	1	21	2
.CTCTGTGGTTTTACTTTACTCAC.........................................	1	23	2
..TCTGTGGTTTTACTTTACTCACA........................................	2	23	2
...CTGTGGTTTTACTTTACT............................................	1	18	3
...CTGTGGTTTTACTTTACTC...........................................	2	19	3
...CTGTGGTTTTACTTTACTCACAGG......................................	3	24	3
...CTGTGGTTTTACTTTACTCACAGGA.....................................	2	25	3
.....GTGGTTTTACTTTACTCACAGGACT...................................	1	25	1
.......................................TCTGTGGGAAGGAATTACAAGA....	1	22	1
.......................................TCTGTGGGAAGGAATTACAAGACA..	1	24	1
.......................................TCTGTGGGAAGGAATTACAAGACAG.	2	25	1
.......................................TCTGTGGGAAGGAATTACAAGACAGT	5	26	1
........................................CTGTGGGAAGGAATTACAAGA....	2	21	1
........................................CTGTGGGAAGGAATTACAAGACA..	2	23	1
........................................CTGTGGGAAGGAATTACAAGACAG.	2	24	1
........................................CTGTGGGAAGGAATTACAAGACAGT	10	25	1
.........................................TGTGGGAAGGAATTACAAGA....	2	20	1
.........................................TGTGGGAAGGAATTACAAGAC...	1	21	1
.........................................TGTGGGAAGGAATTACAAGACA..	3	22	1
.........................................TGTGGGAAGGAATTACAAGACAG.	1	23	1
.........................................TGTGGGAAGGAATTACAAGACAGT	13	24	1
..........................................GTGGGAAGGAATTACAAGACA..	2	21	1
..........................................GTGGGAAGGAATTACAAGACAG.	7	22	1
..........................................GTGGGAAGGAATTACAAGACAGT	12	23	1

sno-miR-#2
mutli-species	sequences		ins	del	mis
>mm9.chr11	TCTGCTAGCGCATAACTGGGGC	-	-	-
>rn4.chr10	TTTGCTGGCGCATAACTGGGGC	0	0	2
>hg18.chr17	TGTGCTTGCGCATAACTGGGGC	0	0	2
>ponAbe2.chr17	TGTGCTTGCGCATAACTggggc	0	0	2
>equCab1.chr11	CGCGCTTGCGCATAACTGGGGC	0	0	3
>canFam2.chr9	CGCGCTTGCGCATAACTGGGGC	0	0	3
>monDom4.chr2	GCTGCTTGTTTATAACTGGTTC	0	0	1

>sno-miR-#2 human
TGTGCTTGCGCATAACTGGGGCCGCCTGGCCTCCCGCGGGCGGCCTTTTTAACCGCGAGCGACA
.(((((((((..(((..(((((((((((........))))))))))).)))..))))))).)). (-34.10)
TGTGCTTGCGCATAACTGGGG...........................................	1	21	1
.GTGCTTGCGCATAACTGG.............................................	2	18	1
.GTGCTTGCGCATAACTGGGG...........................................	1	20	1
.GTGCTTGCGCATAACTGGGGCC.........................................	1	22	1
..TGCTTGCGCATAACTGGGG...........................................	2	19	1
..TGCTTGCGCATAACTGGGGC..........................................	1	20	1
..TGCTTGCGCATAACTGGGGCC.........................................	2	21	1
..TGCTTGCGCATAACTGGGGCCG........................................	1	22	1
..TGCTTGCGCATAACTGGGGCCGC.......................................	1	23	1
........................................CGGCCTTTTTAACCGCGAGCG...	2	21	1
.........................................GGCCTTTTTAACCGCGAGC....	1	19	1
..........................................GCCTTTTTAACCGCGAGC....	1	18	1
..........................................GCCTTTTTAACCGCGAGCG...	1	19	1
..........................................GCCTTTTTAACCGCGAGCGACA	1	22	1
...........................................CCTTTTTAACCGCGAGCG...	1	18	1
...........................................CCTTTTTAACCGCGAGCGA..	1	19	1
...........................................CCTTTTTAACCGCGAGCGAC.	1	20	1
...........................................CCTTTTTAACCGCGAGCGACA	1	21	1
............................................CTTTTTAACCGCGAGCGACA	1	20	1
.............................................TTTTTAACCGCGAGCGACA	1	19	1

sno-miR-#3
mutli-species	sequences		ins	del	mi
>mm9.chr1	TGATTGGAAGACACTCTGCAA	-	-	-

sno-miR-#4
mutli-species	sequences		ins	del	mis
>mm9.chr1	GGAGGATTATGTGTGACAGACA	-	-	-
>rn4.chr9	AGAGGAATATGCGTGACAGACA	0	0	1


sno-miR-#5
mutli-species	sequences			ins	del	mis
>mm9.chr11	TTCAGGGATAAATGGAGTCACAGA	-	-	-
>rn4.chr14	TTCAGGATGAATTTAGTCACAGA	0	0	0
>hg18.chr7	CTCAGGGATAAATTTGGTTACAGA	0	0	1
>ponAbe2.chr7	CTCAGGGATAAATTTTGGGTTACAGA	0	0	1
>equCab1.chr4	CTCAGGGATAAATTCGGTTACAGA	0	0	1

>sno-miR-#5 human
ACACTGTGACTCATGGGCCCTGTTCCTGTGTCCCAGGCTCAGGGATAAATTTGGTTACAGAC
...((((((((......(((((..((((.....))))..)))))........)))))))).. (-24.54)
ACACTGTGACTCATGGGCCCT.........................................	1	21	1
ACACTGTGACTCATGGGCCCTG........................................	2	22	1
.CACTGTGACTCATGGGCC...........................................	4	18	1
.CACTGTGACTCATGGGCCC..........................................	3	19	1
.CACTGTGACTCATGGGCCCT.........................................	1	20	1
..ACTGTGACTCATGGGCCC..........................................	3	18	1
..ACTGTGACTCATGGGCCCT.........................................	1	19	1
..ACTGTGACTCATGGGCCCTGT.......................................	4	21	1
...CTGTGACTCATGGGCCCT.........................................	1	18	1
..................................AGGCTCAGGGATAAATTTGG........	2	20	2
...................................GGCTCAGGGATAAATTTGGTTA.....	2	22	3
....................................GCTCAGGGATAAATTTGG........	1	18	4
....................................GCTCAGGGATAAATTTGGTTACA...	2	23	3
....................................GCTCAGGGATAAATTTGGTTACAG..	1	24	3
.....................................CTCAGGGATAAATTTGGT.......	1	18	3
.....................................CTCAGGGATAAATTTGGTT......	1	19	3
.....................................CTCAGGGATAAATTTGGTTACA...	1	22	3
.....................................CTCAGGGATAAATTTGGTTACAGA.	2	24	3
.......................................CAGGGATAAATTTGGTTACA...	1	20	3
........................................AGGGATAAATTTGGTTACAGA.	1	21	3


sno-miR-#6
mutli-species	sequences			ins	del	mis
>mm9.chr9	CTGTGTTTTTCTGAGAAGATAAC		-	-	-
>rn4.chr8	CTGTTTTTCTGAGAAGATAAC		0	2	0
>hg18.chr11	CTATGTTTTCCTGAGGAGATATAAAAC	0	0	1
>equCab1.chr7	CTATGTTTTCCTGAGGAGATAC		0	0	1
>ponAbe2.chr11	CTGTGTTTTCCTGAGGAGAT		0	0	0

>sno-miR-#6 human
AAGTTCTCTATAGGAAGCCATAGCACTCCTAATGTTTGGTGCTATGTTTTCCTGAGGAGATATAAAAC
....(((((.(((((((.(((((((((..........))))))))).))))))).)))))........ (-26.70)
..GTTCTCTATAGGAAGCCATAG.............................................	51	21	1
..GTTCTCTATAGGAAGCCATAGC............................................	1933	22	1
..GTTCTCTATAGGAAGCCATAGCA...........................................	40	23	1
...TTCTCTATAGGAAGCCATAG.............................................	4	20	1
...TTCTCTATAGGAAGCCATAGC............................................	6	21	1
...TTCTCTATAGGAAGCCATAGCA...........................................	16	22	1
...TTCTCTATAGGAAGCCATAGCACTCC.......................................	1	26	1
.........................................CTATGTTTTCCTGAGGAG.........	2	18	2
..........................................TATGTTTTCCTGAGGAGA........	4	18	3
..........................................TATGTTTTCCTGAGGAGATA......	13	20	2
..........................................TATGTTTTCCTGAGGAGATAT.....	13	21	2
..........................................TATGTTTTCCTGAGGAGATATA....	26	22	2


sno-miR-#7
mutli-species	sequences			ins	del	mis
>mm9.chr4	ATGGAGAGACTTTGACAGCTCA		-	-	-
>hg18.chr1	ACCTGGAAAGACTTTGACAGCGCA	0	0	1
>ponAbe2.chr1	ACCTGGAAAGACTTTGACAGCGCA	0	0	1
>canFam2.chr2	ACTTGGAGAGACTTTGACAGCACA	0	0	0
>equCab1.chr2	ACCTGGAGAGACTTTGACAGCTCA	0	0	0
>monDom4.chr4	TGCTGGAAAGACTTTGACAGCTCT	0	0	1

>sno-miR-#7 human
AACCTGGAAAGACTTTGACAGCGCAGGTCAGTACAATACCTGCAAGCTGCCACTCAGCTTTCCTAT
.....((((((.((.((.((((((((((.........))))))..)))).))...))))))))... (-21.60)
AACCTGGAAAGACTTTGACAGC............................................	50	22	1
.ACCTGGAAAGACTTTGACAGC............................................	56	21	1
.ACCTGGAAAGACTTTGACAGCG...........................................	11	22	1
..CCTGGAAAGACTTTGACAGCG...........................................	54	21	1
..CCTGGAAAGACTTTGACAGCGC..........................................	201	22	1
..CCTGGAAAGACTTTGACAGCGCA.........................................	17	23	1
..CCTGGAAAGACTTTGACAGCGCAG........................................	20	24	1
.....................................ACCTGCAAGCTGCCACTC...........	1	18	1
.....................................ACCTGCAAGCTGCCACTCA..........	1	19	1
.....................................ACCTGCAAGCTGCCACTCAG.........	1	20	1
......................................CCTGCAAGCTGCCACTCAGC........	2	20	1
.......................................CTGCAAGCTGCCACTCAG.........	2	18	1
.......................................CTGCAAGCTGCCACTCAGC........	1	19	1
........................................TGCAAGCTGCCACTCAGC........	2	18	1

sno-miR-#8
>mm9.chr15	ATCTTTCTATGGTCTGTTGGCCAT


sno-miR-#9
mutli-species	sequences		ins	del	mis
>mm9.chr9	ATACAGGTCATGCTTCCATCAC	-	-	-
>rn4.chr8	ATACAGGTCATGCTTCCATCAC	0	0	0
>hg18.chr11	ACAGGTTATGCTTCCATCAC	0	1	0
>ponAbe2.chr11	ACAGGTTATGCTTCCATCAC	0	1	0
>canFam2.chr21	ACACAGGTTATGCTTCCATCAC	0	0	1
>equCab1.chr7	ACACAGGTTATGCTTCCATCAC	0	0	1
>monDom4.chr4	AGACAGGTTTTGCTTCCATCAC	0	0	1

>sno-miR-#9 human
GACAGGTTATGCTTCCATCACAGTATGCATATTGCAGTGGTGACAATGAGACCTGTAACATT
.(((((((.......((((((.(((.......))).)))))).......)))))))...... (-17.14)
GACAGGTTATGCTTCCAT............................................	1	18	1
GACAGGTTATGCTTCCATC...........................................	1	19	1
GACAGGTTATGCTTCCATCACA........................................	2	22	1
GACAGGTTATGCTTCCATCACAG.......................................	1	23	1
GACAGGTTATGCTTCCATCACAGT......................................	3	24	1
.ACAGGTTATGCTTCCATC...........................................	1	18	1
.ACAGGTTATGCTTCCATCAC.........................................	3	20	1
.ACAGGTTATGCTTCCATCACA........................................	2	21	1
.ACAGGTTATGCTTCCATCACAGT......................................	1	23	1
.ACAGGTTATGCTTCCATCACAGTATG...................................	1	26	1
......................................GGTGACAATGAGACCTGTAACA..	1	22	4
......................................GGTGACAATGAGACCTGTAACAT.	2	23	3
......................................GGTGACAATGAGACCTGTAACATT	7	24	3
.......................................GTGACAATGAGACCTGTAA....	1	19	4
.......................................GTGACAATGAGACCTGTAAC...	4	20	4
.......................................GTGACAATGAGACCTGTAACA..	1	21	4
.......................................GTGACAATGAGACCTGTAACATT	7	23	3
........................................TGACAATGAGACCTGTAAC...	4	19	4
........................................TGACAATGAGACCTGTAACA..	4	20	4
........................................TGACAATGAGACCTGTAACAT.	2	21	3
........................................TGACAATGAGACCTGTAACATT	8	22	3
.........................................GACAATGAGACCTGTAACAT.	2	20	3
.........................................GACAATGAGACCTGTAACATT	4	21	3
..........................................ACAATGAGACCTGTAACA..	1	18	4
..........................................ACAATGAGACCTGTAACAT.	1	19	3
..........................................ACAATGAGACCTGTAACATT	6	20	3
...........................................CAATGAGACCTGTAACATT	5	19	3
............................................AATGAGACCTGTAACATT	8	18	4


tRNA-miR-#1
mutli-species	sequences		ins	del	mis
>mm9.chr13	TGCCGACTACGATTGTGGGTT	-	-	-
>rn4.chr17	TGCCGACTACGGCTGTGGGCT	0	0	0
>hg18.chr6	TGCCGACTACGGCAGTGGGTT	0	0	0
>ponAbe2.chr6	TGCCGACTACGGTAGTGGATT	0	0	0
>canFam2.chr35	TGCCGACTACGGAGTAGTGTT	0	0	0
>equCab1.chr20	TGCCGACTACGGAAGTTGACT	0	0	0
>monDom4.chr2	TGCCGACTACGAGTGTTGGTT	0	0	0


UAUCUGUAGUCGUGGCCGAGUGGUUAAGGCGAUGGACUAGAAAUCCAUUGGGGUCUCCCCGCGCAGGUUCGAAUCCUGCCGACUACGGCAGUGGGUUUUUGC
.(((..(((((((((.((.((((((..(((.(((((.......))))).((((...))))......)))..))))..)))).)))))))))..)))...... (-29.88)
.ATCTGTAGTCGTGGCCGAG..................................................................................  2       19      1
.ATCTGTAGTCGTGGCCGAGT.................................................................................  1       20      0
............................................................................TGCCGACTACGGCAGTGGGTTT....  2       22      1
..............................................................................CCGACTACGGCAGTGGGTTT....  1       20      1
..............................................................................CCGACTACGGCAGTGGGTTTTT..  1       22      1
...............................................................................CGACTACGGCAGTGGGTTT....  3       19      1
...............................................................................CGACTACGGCAGTGGGTTTTT..  1       21      1
................................................................................GACTACGGCAGTGGGTTT....  1       18      1
................................................................................GACTACGGCAGTGGGTTTT...  1       19      1


miRtron-#1
mutli-species	sequences			ins	del	mis
>mm9.chr7	TGACTGCCTCCTGCCTGCCCTGC	-	-	-
>rn4.chr1	TGATGCCTTCTGCCTACCCTGC	0	0	1
>hg18.chr19	TCACCCCTGTCCCCATGTGCCCCAC	0	0	2
>ponAbe2.chr19	TCACCCCTGTCCCCATGTGCCCCAC	0	0	2


miRtron-#2
mutli-species	sequences		ins	del	mis
>mm9.chr17	CAGGGAGGGATAAAGACCAGT	-	-	-

miRtron-#3
mutli-species	sequences		ins	del	mis
>mm9.chr15	CAGGATGAGAAGAGTTTGGCTGG	-	-	-
>rn4.chr7	CAGGATAAGAAGTGTTTGGCTGG	0	0	1

miRtron-#4
mutli-species	sequences		ins	del	mis
mm9.chr8	TCATAGTCTTTCAATTCCCCCA	-	-	-

miRtron-#5
mutli-species	sequences		ins	del	mis
>mm9.chr4	TGACACAGCCATTCTCTGAGCA	-	-	-
>rn4.chr5	TGACACGGCCATTCTCTGAGCA	0	0	0
>hg18.chr1	TGACCCAACTGTGTTTCTGAGCA	0	0	0
>ponAbe2.chr1	TGACCCAACTGTGTTTCTGAGCA	0	0	0
>canFam2.chr15	AATCCAATGCTGTCCTTGAGCA	0	0	2
>equCab1.chr2	TGACCCGGTGCTGTCCCTGAGCA	0	0	1


miRtron-#6
mutli-species	sequences			ins	del	mis
>mm9.chr9	TGAGTGGAGACTCGGTAGAGGTAG	-	-	-
>rn4.chr8	TGAGTGGACATACTGTACAAGGTAG	0	0	0
>hg18.chr15	TGAGTGGCGGTGTGGGATTGGGGCGG	0	0	1
>ponAbe2.chr15	TGAGTGGCTGTGCGGGATGGGGGCGG	0	0	1
>canFam2.chr30	TGCGTGGGGGCCCGCGGGGGGTGG	0	0	2


miRtron-#7
mutli-species	sequences		ins	del	mis
>mm9.chr7	TTGGACAGATGTGGGGCAGA	-	-	-
>rn4.chr1	TTGGACAGATGTGGGGTGGG	0	0	2
>hg18.chr19	GTGGGGAGATTTGGGAGTAGG	0	0	2
>ponAbe2.chr19	GTGGGGAGATTTGGGGTAGG	0	1	1

miRtron-#8
mutli-species	sequences		ins	del	mis
>mm9.chr17	TCTTGGGGTGGACAGCCTGACT	-	-	-
>rn4.chr7	TCTTGGGGTGGACAGCCTGACT	0	0	0
>hg18.chr19	TCTGGGTATAGACAGCCTGAAA	0	0	1
>ponAbe2.chr19	TCTGGGGATAGACAGCCTGAAA	0	0	1

miRtron-#9
mutli-species	sequences		ins	del	mis
>mm9.chr5	TCTCCAGGAGTCTGAGGGGCAG	-	-	-
>rn4.chr12	TCTTAGGGAGTCTGGGGCAG	0	2	0


miRtron-#10
mutli-species	sequences		ins	del	mis
>mm9.chr11	TGGACCAGCAGGAGGGGTGAC	-	-	-


miRtron-#11
mutli-species	sequences		ins	del	mis
>mm9.chr10	TGGGAGACCAGTCAGGTGTTGG	-	-	-


miRtron-#12
mutli-species	sequences		ins	del	mis
>mm9.chr10	TCAATCACACTCTGTCCACAG	-	-	-
>rn4.chr7	TCAATCACACTTTGTTCACAG	0	0	0


miRtron-#13
mutli-species	sequences		ins	del	mis
>mm9.chr17	GTAAGTTCAGGGCTGGGAGCAGA	-	-	-


miRtron-#14
mutli-species	sequences			ins	del	mis
>mm9.chr19	TGAGTGGGGATGGGTGACTGGGAG	-	-	-
>rn4.chr1	TGAGTGTGGATGGGTGCCTGGGAG	0	0	1
>hg18.chr11	TGAGTGGGGGTGGGTGGCTGGGAG	0	0	1
>ponAbe2.chr11	TGAGTAGGGGTGGGTGGCTGGGAG	0	0	1
>equCab1.chr12	TGAGTCGGGGGGAGAGGGTTGGGAG	0	0	2


miRtron-#15
mutli-species	sequences		ins	del	mis
>mm9.chr9	TCGGGGCTGGACAAGCAGAGA	-	-	-
>rn4.chr8	TCGAGGCTGGACAAGCAGAGA	0	0	0


novel-miR-#1
mutli-species	sequences			ins	del	mis
>mm9.chr10	TCAGGCTACAGAGCGAGAACCTGC	-	-	-
>rn4.chr7	TTGGGCTACAGAGTGAGAACCTGC	0	0	0


novel-miR-#2
mutli-species	sequences		ins	del	mis
>mm9.chr5	TGGTTTGACATGTGACAGGCGG	-	-	-


novel-miR-#3
mutli-species	sequences		ins	del	mis
>mm9.chr9	GCTACCCTTTACACCGTGTAGtg	-	-	-


cand-miR-#1
mutli-species	sequences		ins	del	mis
>mm9.chr10	AAGGCAAATGGTAAACTGAACTG	-	-	-
>rn4.chr1	AAGGCAAATGGTAAACTGAGCTG	0	0	0


cand-miR-#2
mutli-species	sequences		ins	del	mis
>mm9.chr12	TCAAGTGTGACAAGATCTCTAC	-	-	-
>ponAbe2.chr2a	TCAAATGTTAAAGATTTCTAC	0	0	1
>rn4.chr6	TCAAGTATTAAAAGATTTCTAC	0	0	1
>equCab1.chr15	GCAAGTACTAGAGGTTTCTAC	0	0	2
>hg18.chr2	TCAAATGTTAAAGATTTCTAC	0	0	1
>canFam2.chr17	TCAGTCTTAAAGATTTCTTC	0	0	2


cand-miR-#3
mutli-species	sequences		ins	del	mis
>mm9.chr12	TTAGGAATGCTAGGCTAGTGCT	-	-	-

cand-miR-#4
mutli-species	sequences		ins	del	mis
>mm9.chr13	ACAGCTAGTTCCTGAATACAGT	-	-	-
>ponAbe2.chr5	CAAGCCAGTTTCTAAAGACATT	0	0	2
>rn4.chr17	AAGGCTAGTTCCTGAGGACAGT	0	0	2
>hg18.chr5	CAAGCCAGTTTCTAAAGACATT	0	0	2


cand-miR-#5
mutli-species	sequences		ins	del	mis
>mm9.chr15	TCCTGAGAGAGAGAGAGGAAGT	-	-	-
>rn4.chr7	TCCTGAGAGAGAGGGGAAGT	0	0	0

cand-miR-#6
mutli-species	sequences		ins	del	mis
>mm9.chr17	ATACGCACACTTAAGACTTTAG	-	-	-


cand-miR-#7
mutli-species	sequences		ins	del	mis
>mm9.chr19	AGGAGTGAGTGGTAAGCTGGTG	-	-	-
>equCab1.chr1	AGGTGTGAGGCAGTAAGTGGGTG	0	0	1
>rn4.chr1	AGGAGTGAGTGGTAAGTTGGTG	0	0	0
>ponAbe2.chr10	AGGTGTAAGGTAGTAAGTAGGTG	0	0	2
>hg18.chr10	AGGTGTAAGGTAGTAAGTGGGTG	0	0	2
>canFam2.chr28	AGGTGTGAGGCAGTGAACAGGTG	0	0	1


cand-miR-#8
mutli-species	sequences		ins	del	mis
>mm9.chr19	CCTATATATAGGACTTTGGGCG
>rn4.chr1	CCTATATATAGGACTTGGGGCC	0	0	0


cand-miR-#9
mutli-species	sequences		ins	del	mis
>mm9.chr2	TGATGCTCGGACCACATGTGT	-	-	-

cand-miR-#10
mutli-species	sequences		ins	del	mis
>mm9.chr2	TAACTGAACTGTGGTCCTCTGC	-	-	-


cand-miR-#11
mutli-species	sequences		ins	del	mis
>mm9.chr3	TCTGTCATTTTTCCCACCTAA	-	-	-


cand-miR-#12
mutli-species	sequences		ins	del	mis
>mm9.chr4	TGGGAACATCTACAAAGTGAAGT	-	-	-

cand-miR-#13
mutli-species	sequences			ins	del	mis
>mm9.chr5	TATGAGTTCTAGGCATTGAATCTG	-	-	-
>rn4.chr14	TGTGAGTTCTAGGCGTTGAATCCG	0	0	1


cand-miR-#14
mutli-species	sequences		ins	del	mis
>mm9.chr5	CCTGGATGATGTAGCACTGACT	-	-	-
>rn4.chr14	CCTGGCTCCTGGAGCATGG	0	0	2

cand-miR-#15
mutli-species	sequences		ins	del	mis
>mm9.chr5	TTTGAGAGAAATGTTTGGGCTC	-	-	-
>rn4.chr14	TTTGAGAGAAATGTTGGGGCTC	0	0	0

cand-miR-#16
mutli-species	sequences		ins	del	mis
>mm9.chr9	tacGTACACACTCGGACGCAC	-	-	-

cand-miR-#17
mutli-species	sequences		ins	del	mis
>mm9.chr9	TAGTGCTGAGGATTGACCTAGA	-	-	-
>rn4.chr8	TAGTGCTGAGGATTGACCTAGA	0	0	0

cand-miR-#18
mutli-species	sequences			ins	del	mis
>mm9.chr9	TAGAGGATAGAGGTAGAGAGTGG		-	-	-
>rn4.chr8	TAGGGGATGCAGAGGAAGAGAGTAG	0	0	1


cand-miR-#19
mutli-species	sequences		ins	del	mis
>mm9.chrX	TTTGACTGAGAGGTAAGGAATG	-	-	-
>equCab1.chrX	TTTGACTTAGAGGTAAGGAAT	0	0	1
>ponAbe2.chrX	TTTGACTTAGAGGTAAGAAAT	0	0	1
>rn4.chrX	TTTGACTGAGAGGTAAGGGACG	0	0	0
>hg18.chrX	TTTGACTTAGAGGTAAGAAAT	0	0	1
>canFam2.chrX	TTTGACTTTAGAGGTAAGAAAC	1	0	1


siRNA1.1
mutli-species	sequences		ins	del	mis
>mm9.chr14	aagccgggccgtagtggcgca	-	-	-

siRNA1.2
mutli-species	sequences		ins	del	mis
>mm9.chr14	agcctttaatttcagtacttgg	-	-	-

siRNA2.1
mutli-species	sequences		ins	del	mis
>mm9.chr4	cctttaatctcgacacttgga	-	-	-

siRNA3
mutli-species	sequences		ins	del	mis
>mm9.chr11	ttgtgtcatcatgcctgacttt	-	-	-
>rn4.chr10	ttgtgtcatcctgcctgacttt	0	0	1
