# Supplementary material for: Noncanonical MicroRNAs and Endogenous siRNAs in Lytic Infection of Murine Gammaherpesvirus
Source: PLoS One. 2012 Oct 26;7(10):e47863. doi: 10.1371/journal.pone.0047863 (PMC3482243; doi:10.1371/journal.pone.0047863)
Supplement: Table S1 — Reads mapped to the known miRNAs (miRbase version17). (XLSX) [file pone.0047863.s012.xlsx]

## Sheet: Table S1
Supplemental Table S1. Reads mapped to to the known miRNAs (miRbase version17)
	MHV68			Mock
miRNA ID	sample1	sample2	sample3	sample4	sample5	% miRNA reads (%)	rank
mmu-mir-378	30527	183271	312988	978063	371820	9.34971	1
mmu-mir-196a-2	82547	460148	625909	164831	347312	8.37361	2
mmu-mir-196a-1	74922	434715	586580	156743	332083	7.8968	3
mmu-mir-143	29499	163956	325957	328361	338362	5.90941	4
mmu-mir-99b	18161	154751	299315	268296	195713	4.6644	5
mmu-let-7c-1	66585	228836	314924	174504	148313	4.64908	6
mmu-let-7c-2	66567	228731	314752	174448	148216	4.64685	7
mmu-mir-182	13157	111572	131624	324726	197318	3.87803	8
mmu-let-7f-1	70187	181402	188958	85151	149531	3.36404	9
mmu-let-7f-2	70581	178967	188211	82700	148929	3.33494	10
mmu-let-7a-2	52676	120663	190739	80372	86320	2.64434	11
mmu-let-7a-1	52670	120677	190741	80348	86325	2.64429	12
mmu-mir-30a	17921	102406	159066	89035	131906	2.4927	13
mmu-let-7b	19252	108948	155403	89093	61599	2.16369	14
mmu-mir-183	7034	67933	84037	112074	79936	1.74878	15
mmu-mir-148a	6644	44247	78423	103420	98585	1.65066	16
mmu-mir-103-2	11702	80157	55397	129343	40581	1.58021	17
mmu-mir-103-1	11682	79995	55306	129294	40551	1.57846	18
mmu-mir-101b	12689	61187	84104	38465	55528	1.25535	19
mmu-mir-10a	7850	35621	62031	82320	54806	1.20879	20
mmu-mir-125b-1	8364	45347	76629	73073	26650	1.14619	21
mmu-let-7e	5950	58398	46120	83840	31814	1.12656	22
mmu-mir-10b	4451	22032	59468	85587	53885	1.12307	23
mmu-mir-672	4262	48002	49305	94315	25942	1.10515	24
mmu-mir-125b-2	7936	43184	74043	69412	25515	1.09651	25
mmu-mir-30e	13654	44612	76938	24378	38313	0.985928	26
mmu-mir-196b	18187	45108	61800	17038	26671	0.840994	27
mmu-mir-140	5829	29987	38094	59637	29702	0.813319	28
mmu-mir-199a-2	13687	32188	53543	18030	28476	0.727004	29
mmu-mir-199a-1	13544	31494	52628	17787	27855	0.713971	30
mmu-mir-152	4427	37290	22814	39145	20830	0.620298	31
mmu-mir-199b	12081	26191	46648	15123	24252	0.619247	32
mmu-mir-872	8804	31986	43181	11456	28708	0.61845	33
mmu-mir-151	2280	26755	25358	46277	16890	0.585693	34
mmu-mir-206	3533	25266	33608	25273	24111	0.556951	35
mmu-mir-28	3151	22472	27155	28434	17950	0.494033	36
mmu-mir-27b	5171	31148	29839	17789	14420	0.490072	37
mmu-mir-30d	4437	19029	41785	13065	16813	0.47394	38
mmu-mir-29a	12906	18193	28648	10845	18636	0.444541	39
mmu-mir-20a	11507	23259	32950	3411	11843	0.413363	40
mmu-mir-191	1409	24592	13668	32086	8192	0.398302	41
mmu-mir-27a	10877	26986	21665	9039	10931	0.396065	42
mmu-mir-92a-1	3099	15529	37094	9961	12625	0.390136	43
mmu-let-7g	13329	17268	20487	8785	12019	0.358151	44
mmu-mir-17	5279	19878	26559	8342	10166	0.349861	45
mmu-mir-25	2485	16351	19471	17758	12462	0.341407	46
mmu-let-7i	4567	16010	18718	15673	12382	0.335543	47
mmu-mir-24-2	8926	17351	20034	7059	10437	0.317891	48
mmu-mir-24-1	8344	16835	19050	6826	9918	0.303772	49
mmu-mir-34c	6316	16297	15766	9222	10232	0.288128	50
mmu-mir-101a	3290	4658	21517	7197	19278	0.278697	51
mmu-mir-322	12414	12408	11432	4991	9569	0.253159	52
mmu-mir-106b	5631	11310	16861	8793	8167	0.2529	53
mmu-mir-148b	802	8698	10118	23036	7947	0.252098	54
mmu-mir-130a	8828	13404	10315	4595	12116	0.245407	55
mmu-mir-7a-1	2114	16186	10562	11446	5699	0.22921	56
mmu-mir-7a-2	2057	16103	10441	11353	5634	0.227123	57
mmu-mir-125a	1824	7457	17257	7516	4611	0.192632	58
mmu-mir-532	1100	6662	11918	7548	6423	0.167652	59
mmu-mir-181b-2	1189	6104	14671	4752	6669	0.166327	60
mmu-mir-181b-1	1173	6107	14635	4696	6652	0.165719	61
mmu-mir-100	1144	3655	8451	9910	5834	0.14445	62
mmu-mir-146b	2752	3480	10399	2976	8740	0.141227	63
mmu-mir-16-1	4469	7609	5034	4938	4937	0.134451	64
mmu-mir-221	2708	9372	10457	54	4323	0.134088	65
mmu-mir-181a-2	607	2795	6199	11397	4412	0.126595	66
mmu-mir-542	1302	5211	9092	1874	6810	0.12101	67
mmu-mir-31	5335	5984	3625	7549	1654	0.120302	68
mmu-mir-423	585	4971	3653	11096	1909	0.110672	69
mmu-mir-30c-2	3440	5327	5927	3836	2583	0.105187	70
mmu-let-7d	2391	5678	6287	3499	3251	0.105152	71
mmu-mir-16-2	4127	5897	3370	3210	3302	0.0991732	72
mmu-mir-503	2754	4439	4890	4571	3239	0.0991084	73
mmu-mir-29b-1	8364	2535	5222	576	2408	0.0951826	74
mmu-mir-186	2497	3873	6317	1174	3287	0.0854326	75
mmu-mir-26a-2	3188	3168	4673	2751	3089	0.0840426	76
mmu-mir-26a-1	3184	3170	4676	2738	3090	0.0839878	77
mmu-mir-130b	2338	4294	1919	4725	3001	0.0810932	78
mmu-mir-29b-2	8176	1911	3924	268	1768	0.0799474	79
mmu-mir-155	3102	4141	4849	1154	2273	0.0773168	80
mmu-mir-18a	2592	4022	5962	709	2042	0.0763603	81
mmu-mir-192	360	3073	5324	2649	3842	0.0759667	82
mmu-mir-30c-1	3277	3027	4841	1127	1882	0.0705163	83
mmu-mir-181a-1	602	2053	5154	3761	2577	0.0704814	84
mmu-mir-15a	2022	3657	3677	997	2165	0.0623656	85
mmu-mir-30b	2084	2762	3618	1440	1449	0.0565615	86
mmu-mir-320	333	2396	1915	4761	579	0.049741	87
mmu-mir-19b-1	3051	2311	3193	268	913	0.0485055	88
mmu-mir-19b-2	3001	2286	3166	270	895	0.0479176	89
mmu-mir-222	1486	1762	3425	1451	1282	0.0468614	90
mmu-mir-22	904	2094	3912	966	1453	0.0464778	91
mmu-mir-1839	412	1499	2780	2191	2139	0.0449433	92
mmu-mir-23a	1252	2193	2782	977	1107	0.041406	93
mmu-mir-218-1	1370	1602	2763	862	1421	0.0399463	94
mmu-mir-218-2	1341	1590	2739	860	1455	0.0397819	95
mmu-mir-214	899	1144	2001	2717	1196	0.0396424	96
mmu-mir-15b	700	2077	981	2120	1569	0.0371015	97
mmu-mir-744	395	1746	2354	1911	933	0.0365635	98
mmu-mir-671	570	1767	2994	167	1266	0.0336988	99
mmu-mir-98	541	1476	2012	672	1623	0.0315066	100
mmu-mir-26b	1584	1459	1604	524	1072	0.0311031	101
mmu-mir-210	224	929	1078	3345	582	0.0306796	102
mmu-mir-1198	117	1070	1957	1784	948	0.0292747	103
mmu-mir-676	149	867	1712	1565	761	0.0251794	104
mmu-mir-149	406	1790	1654	453	640	0.0246264	105
mmu-mir-345	314	1195	1495	635	777	0.0220008	106
mmu-mir-379	326	724	1199	487	1592	0.0215624	107
mmu-mir-450b	299	1005	1602	332	1028	0.0212535	108
mmu-mir-344d-3	101	588	1598	1256	695	0.021114	109
mmu-mir-344d-2	95	579	1586	1249	688	0.0209098	110
mmu-mir-344d-1	92	572	1567	1233	675	0.0206208	111
mmu-mir-362	395	1517	920	586	662	0.0203269	112
mmu-mir-452	262	833	1242	1092	614	0.0201425	113
mmu-mir-425	675	820	1312	671	537	0.020003	114
mmu-mir-664	86	1058	626	1395	838	0.0199432	115
mmu-mir-92a-2	151	693	2025	459	519	0.019166	116
mmu-mir-185	376	952	1094	849	512	0.0188472	117
mmu-mir-5114	16	242	704	2384	390	0.018613	118
mmu-mir-652	287	938	1173	704	509	0.0179903	119
mmu-mir-9-1	90	337	925	1036	1132	0.0175369	120
mmu-mir-9-2	90	337	925	1036	1132	0.0175369	121
mmu-mir-19a	1076	610	1238	90	356	0.0167896	122
mmu-mir-296	148	768	1472	344	442	0.0158131	123
mmu-mir-342	372	909	1036	353	445	0.0155192	124
mmu-mir-145	542	621	968	419	436	0.0148765	125
mmu-mir-181d	175	621	1335	397	392	0.0145477	126
mmu-mir-107	250	529	766	860	465	0.0142986	127
mmu-mir-374	356	557	911	438	597	0.0142438	128
mmu-mir-3068	180	597	1098	272	537	0.0133719	129
mmu-mir-23b	277	455	1020	390	359	0.0124602	130
mmu-mir-615	165	720	948	227	347	0.0119919	131
mmu-mir-96	204	254	612	586	655	0.0115136	132
mmu-mir-21	1288	839	52	8	32	0.0110552	133
mmu-mir-351	221	520	722	470	236	0.0108061	134
mmu-mir-224	79	501	893	408	263	0.0106816	135
mmu-mir-344b	28	285	750	439	624	0.0105919	136
mmu-mir-3066	55	503	619	314	603	0.0104325	137
mmu-mir-501	69	533	507	633	225	0.00979974	138
mmu-mir-134	62	285	380	399	640	0.00879835	139
mmu-mir-126	431	265	354	401	164	0.00804605	140
mmu-mir-301a	205	502	411	66	334	0.00756279	141
mmu-mir-361	148	337	552	188	283	0.00751297	142
mmu-mir-190	136	280	689	21	307	0.00713931	143
mmu-mir-574	65	470	408	258	225	0.00710444	144
mmu-mir-194-2	165	255	609	119	257	0.00699982	145
mmu-mir-1981	107	419	365	273	197	0.00678061	146
mmu-mir-708	64	83	416	172	609	0.00669591	147
mmu-mir-298	63	331	256	494	127	0.00633222	148
mmu-mir-1843	63	170	477	173	202	0.00540555	150
mmu-mir-92b	33	193	357	303	184	0.00533082	151
mmu-mir-194-1	121	172	494	77	200	0.00530093	152
mmu-mir-5105	23	143	155	468	262	0.00523616	153
mmu-mir-674	122	248	339	164	157	0.00513154	154
mmu-mir-132	79	127	620	79	124	0.00512656	155
mmu-mir-188	113	211	430	66	182	0.00499204	156
mmu-mir-3473b	292	121	88	226	266	0.0049472	157
mmu-mir-378b	18	146	335	230	247	0.00486251	158
mmu-mir-450a-1	161	128	332	87	232	0.00468315	159
mmu-mir-3057	20	306	259	219	135	0.00467817	160
mmu-mir-3095	9	86	362	368	77	0.00449383	161
mmu-mir-669c	15	147	346	235	154	0.00446892	162
mmu-mir-450a-2	153	120	308	80	216	0.00436928	163
mmu-mir-365-2	45	253	221	236	121	0.0043643	164
mmu-mir-486	14	146	330	215	169	0.00435433	165
mmu-mir-484	108	224	328	96	54	0.00403548	166
mmu-mir-541	139	153	217	103	195	0.00402054	167
mmu-mir-582	51	189	192	148	206	0.00391591	168
mmu-mir-3107	11	113	274	210	157	0.00381129	169
mmu-mir-877	17	241	234	106	157	0.00376147	170
mmu-mir-99a	87	81	222	186	174	0.00373656	171
mmu-mir-335	79	74	250	88	219	0.00353727	172
mmu-mir-324	36	143	210	154	137	0.00338781	173
mmu-mir-5117	30	137	181	176	154	0.00337785	174
mmu-mir-328	20	164	207	127	150	0.00332803	175
mmu-mir-1843b	40	97	236	102	112	0.00292448	176
mmu-mir-181c	40	81	201	155	91	0.00282982	178
mmu-mir-301b	74	134	194	39	101	0.00270029	180
mmu-mir-5109	11	48	112	228	131	0.0026405	181
mmu-mir-193	30	129	144	145	73	0.00259566	182
mmu-mir-1a-1	27	121	316	13	40	0.00257573	183
mmu-mir-1a-2	27	121	316	13	40	0.00257573	184
mmu-mir-1298	11	302	76	24	98	0.00254584	185
mmu-mir-421	25	207	99	92	68	0.0024462	186
mmu-mir-128-1	18	83	107	196	76	0.0023914	187
mmu-mir-350	93	119	150	61	41	0.00231168	188
mmu-mir-29c	87	87	171	21	84	0.00224193	189
mmu-mir-34b	123	74	171	21	42	0.00214727	190
mmu-mir-500	94	74	149	48	64	0.00213731	191
mmu-mir-720	23	97	149	77	76	0.00210244	192
mmu-mir-339	68	99	126	83	37	0.0020576	193
mmu-mir-3470b	14	76	46	168	90	0.00196294	194
mmu-mir-33	2	81	307	1	1	0.00195297	195
mmu-mir-203	5	19	140	130	91	0.0019181	196
mmu-mir-128-2	16	45	83	128	61	0.00165903	198
mmu-mir-497	27	20	37	180	60	0.00161419	199
mmu-mir-344-1	15	46	150	34	75	0.00159426	200
mmu-mir-344-2	15	46	150	34	75	0.00159426	201
mmu-mir-3089	5	39	83	94	96	0.00157932	202
mmu-mir-5099	15	71	98	77	49	0.00154444	203
mmu-mir-139	6	83	79	102	34	0.00151455	204
mmu-mir-465c-1	3	4	187	21	89	0.00151455	205
mmu-mir-465c-2	3	4	187	21	89	0.00151455	206
mmu-mir-365-1	38	96	77	40	48	0.00148964	207
mmu-mir-193b	37	100	73	59	27	0.00147469	208
mmu-mir-3086	9	69	58	69	91	0.00147469	209
mmu-mir-331	20	78	86	50	60	0.00146473	210
mmu-mir-129-1	3	65	69	94	56	0.00142986	211
mmu-mir-467a-1	49	29	127	35	46	0.00142487	212
mmu-mir-467a-10	49	29	127	35	46	0.00142487	213
mmu-mir-467a-2	49	29	127	35	46	0.00142487	214
mmu-mir-467a-3	49	29	127	35	46	0.00142487	215
mmu-mir-467a-4	49	29	127	35	46	0.00142487	216
mmu-mir-467a-5	49	29	127	35	46	0.00142487	217
mmu-mir-467a-6	49	29	127	35	46	0.00142487	218
mmu-mir-467a-7	49	29	127	35	46	0.00142487	219
mmu-mir-467a-8	49	29	127	35	46	0.00142487	220
mmu-mir-467a-9	49	29	127	35	46	0.00142487	221
mmu-mir-129-2	3	66	66	94	56	0.00141989	222
mmu-mir-690	21	42	36	153	31	0.00140993	223
mmu-mir-467b	46	28	115	32	44	0.00132025	224
mmu-mir-330	15	63	112	24	44	0.00128538	225
mmu-mir-1943	10	56	95	66	29	0.00127541	226
mmu-mir-878	0	7	105	18	116	0.00122559	228
mmu-mir-871	0	7	166	19	52	0.00121563	229
mmu-mir-146a	54	48	68	24	48	0.00120566	230
mmu-mir-219-1	12	48	80	65	34	0.00119072	231
mmu-mir-3470a	5	59	25	85	48	0.00110602	232
mmu-mir-1983	9	43	73	43	31	0.000991433	233
mmu-mir-466b-1	21	41	76	35	26	0.000991433	234
mmu-mir-466b-4	21	41	76	35	26	0.000991433	235
mmu-mir-466b-5	21	41	76	35	26	0.000991433	236
mmu-mir-466b-6	21	41	76	35	26	0.000991433	237
mmu-mir-466b-7	21	41	76	35	26	0.000991433	238
mmu-mir-5102	3	63	19	73	40	0.000986451	239
mmu-mir-1929	13	54	54	31	44	0.000976487	240
mmu-mir-1948	2	76	25	81	12	0.000976487	241
mmu-mir-93	30	62	1	72	29	0.000966523	242
mmu-mir-470	1	6	112	18	56	0.000961541	243
mmu-mir-138-2	35	38	71	21	26	0.000951576	244
mmu-mir-382	11	27	89	17	45	0.000941612	245
mmu-mir-297a-1	14	31	87	8	47	0.000931648	246
mmu-mir-455	13	43	56	24	51	0.000931648	247
mmu-mir-466c-1	21	39	67	34	26	0.000931648	248
mmu-mir-466c-2	21	39	67	34	26	0.000931648	249
mmu-mir-466p	16	40	74	32	25	0.000931648	250
mmu-mir-142	46	118	17	1	4	0.000926666	251
mmu-mir-1199	5	25	37	82	35	0.000916702	252
mmu-mir-138-1	34	37	63	21	26	0.000901756	253
mmu-mir-297a-3	15	31	84	7	43	0.000896774	254
mmu-mir-297a-4	15	31	84	7	43	0.000896774	255
mmu-mir-297a-5	14	31	82	7	42	0.000876845	256
mmu-mir-466b-2	20	37	62	35	22	0.000876845	257
mmu-mir-297a-2	14	30	81	7	42	0.000866881	258
mmu-mir-297a-6	14	30	81	7	42	0.000866881	259
mmu-mir-381	27	28	46	16	49	0.000827025	260
mmu-mir-466b-8	17	36	58	34	21	0.000827025	261
mmu-mir-466e	17	36	58	34	21	0.000827025	262
mmu-mir-547	3	25	79	14	45	0.000827025	263
mmu-mir-466a	14	35	57	33	19	0.000787168	264
mmu-mir-3108	8	51	60	10	24	0.000762258	265
mmu-mir-340	15	47	41	15	35	0.000762258	266
mmu-mir-677	8	17	47	30	45	0.000732365	268
mmu-mir-465a	3	2	83	3	53	0.000717419	269
mmu-mir-598	2	10	24	71	35	0.000707455	270
mmu-mir-127	62	36	4	32	7	0.000702473	271
mmu-mir-880	1	1	95	1	43	0.000702473	272
mmu-mir-449a	34	36	41	14	15	0.000697491	273
mmu-mir-669a-10	30	38	46	8	18	0.000697491	274
mmu-mir-669a-11	30	38	46	8	18	0.000697491	275
mmu-mir-669a-12	30	38	46	8	18	0.000697491	276
mmu-mir-669a-2	30	38	46	8	18	0.000697491	277
mmu-mir-669a-4	30	38	46	8	18	0.000697491	278
mmu-mir-669a-5	30	38	46	8	18	0.000697491	279
mmu-mir-669a-6	30	38	46	8	18	0.000697491	280
mmu-mir-669a-7	30	38	46	8	18	0.000697491	281
mmu-mir-669a-8	30	38	46	8	18	0.000697491	282
mmu-mir-669a-9	30	38	46	8	18	0.000697491	283
mmu-mir-5097	6	24	22	28	54	0.000667598	285
mmu-mir-3079	0	23	32	49	29	0.000662616	286
mmu-mir-3102	2	34	41	24	31	0.000657634	287
mmu-mir-1945	6	28	30	43	24	0.000652652	288
mmu-mir-135a-2	10	28	54	7	31	0.00064767	289
mmu-mir-3096b	11	20	58	21	18	0.000637706	290
mmu-mir-466b-3	11	23	50	25	16	0.000622759	291
mmu-mir-411	37	16	29	21	17	0.000597849	292
mmu-mir-3061	3	53	33	9	19	0.000582903	293
mmu-mir-467c	15	20	39	27	16	0.000582903	294
mmu-mir-190b	8	20	65	0	21	0.000567957	295
mmu-mir-3096	11	18	49	18	16	0.000557992	296
mmu-mir-1940	0	11	17	43	35	0.0005281	297
mmu-mir-135a-1	9	17	39	5	29	0.000493225	298
mmu-mir-101c	11	5	29	22	31	0.000488243	299
mmu-mir-1306	6	24	32	27	7	0.000478279	300
mmu-mir-195	32	24	5	32	3	0.000478279	301
mmu-mir-3473	0	19	9	59	8	0.000473297	302
mmu-mir-669o	18	26	31	7	13	0.000473297	303
mmu-mir-881	0	0	52	3	36	0.000453369	304
mmu-mir-741	0	2	51	4	33	0.000448387	305
mmu-mir-1953	5	19	34	17	14	0.000443405	306
mmu-mir-669a-1	18	22	30	7	12	0.000443405	307
mmu-mir-200c	1	15	36	28	6	0.000428459	308
mmu-mir-215	7	74	1	1	1	0.000418494	309
mmu-mir-466d	8	9	40	8	19	0.000418494	310
mmu-mir-5126	1	72	2	3	3	0.000403548	311
mmu-mir-434	41	22	2	10	3	0.000388602	313
mmu-mir-465b-1	2	1	47	1	27	0.000388602	314
mmu-mir-465b-2	2	1	47	1	27	0.000388602	315
mmu-mir-1934	6	19	21	14	14	0.000368674	316
mmu-mir-467d	7	11	32	14	8	0.000358709	317
mmu-mir-122	4	14	39	4	9	0.000348745	318
mmu-mir-1b	7	24	20	9	8	0.000338781	319
mmu-mir-1949	3	6	18	21	16	0.000318853	320
mmu-mir-5128	0	22	18	12	11	0.000313871	321
mmu-mir-184	4	19	12	12	15	0.000308889	322
mmu-mir-448	3	34	12	0	12	0.000303907	323
mmu-mir-700	7	20	8	17	8	0.000298925	324
mmu-mir-1191	3	12	26	6	11	0.00028896	325
mmu-mir-466q	6	13	28	11	0	0.00028896	326
mmu-mir-669a-3	13	18	17	1	7	0.000278996	327
mmu-mir-669p-1	14	18	17	1	6	0.000278996	328
mmu-mir-669p-2	14	18	17	1	6	0.000278996	329
mmu-mir-3074-1	2	18	15	7	13	0.000274014	330
mmu-mir-5123	6	18	7	8	14	0.00026405	331
mmu-mir-466h	7	8	17	12	8	0.000259068	332
mmu-mir-1964	3	7	25	9	6	0.000249104	334
mmu-mir-297c	5	10	21	3	11	0.000249104	335
mmu-mir-1965	3	11	26	7	2	0.000244122	336
mmu-mir-3074-2	2	15	13	7	12	0.000244122	337
mmu-mir-466k	6	5	26	4	5	0.000229175	338
mmu-mir-467e	7	4	19	5	11	0.000229175	339
mmu-mir-341	3	6	12	13	11	0.000224193	341
mmu-mir-466o	7	7	20	3	7	0.000219211	342
mmu-mir-1935	2	12	13	5	11	0.000214229	343
mmu-mir-669l	7	7	21	4	4	0.000214229	344
mmu-mir-494	20	5	6	3	8	0.000209247	346
mmu-mir-694	6	15	12	4	5	0.000209247	347
mmu-mir-1947	0	13	3	19	6	0.000204265	348
mmu-mir-449c	7	7	16	7	4	0.000204265	349
mmu-mir-1968	0	5	8	25	2	0.000199283	350
mmu-mir-3105	11	17	7	1	4	0.000199283	351
mmu-mir-701	9	11	10	4	5	0.000194301	352
mmu-mir-3064	2	11	13	8	4	0.000189319	353
mmu-mir-409	5	7	13	5	8	0.000189319	354
mmu-mir-703	2	5	1	13	17	0.000189319	355
mmu-mir-300	8	9	9	2	7	0.000174373	357
mmu-mir-5122	3	9	6	12	5	0.000174373	358
mmu-mir-5132	2	6	18	5	4	0.000174373	359
mmu-mir-299	9	4	8	4	9	0.000169391	360
mmu-mir-3084	9	8	10	1	6	0.000169391	361
mmu-mir-326	4	14	9	3	4	0.000169391	362
mmu-mir-3474	1	5	9	14	5	0.000169391	363
mmu-mir-212	5	5	16	4	3	0.000164408	365
mmu-mir-669f	3	5	13	5	7	0.000164408	366
mmu-mir-1957	5	9	9	3	6	0.000159426	367
mmu-mir-201	2	4	9	5	11	0.000154444	368
mmu-mir-3099	0	7	7	8	9	0.000154444	369
mmu-mir-466f-3	1	5	12	5	8	0.000154444	370
mmu-mir-5098	3	9	8	9	2	0.000154444	371
mmu-mir-187	3	7	14	4	2	0.000149462	372
mmu-mir-376a	20	0	6	2	2	0.000149462	373
mmu-mir-466i	4	7	14	4	1	0.000149462	374
mmu-mir-5115	0	3	0	25	2	0.000149462	375
mmu-mir-1950	3	5	6	2	13	0.00014448	376
mmu-mir-376b	9	3	5	0	10	0.000134516	377
mmu-mir-669d	7	4	7	0	9	0.000134516	378
mmu-mir-669d-2	7	4	7	0	9	0.000134516	379
mmu-mir-1958	0	8	1	14	3	0.000129534	380
mmu-mir-3082	1	6	11	6	2	0.000129534	381
mmu-mir-28c	2	3	8	5	7	0.000124552	382
mmu-mir-3091	3	9	8	2	3	0.000124552	383
mmu-mir-369	4	2	8	1	9	0.00011957	384
mmu-mir-1938	1	6	11	4	1	0.000114588	385
mmu-mir-743a	0	0	18	0	5	0.000114588	386
mmu-mir-874	2	2	9	9	1	0.000114588	387
mmu-mir-1955	4	2	6	3	7	0.000109606	389
mmu-mir-297b	1	2	10	1	8	0.000109606	390
mmu-mir-693	0	0	15	6	1	0.000109606	391
mmu-mir-3088	1	5	10	0	5	0.000104624	392
mmu-mir-1960	0	5	6	7	2	9.96415e-05	393
mmu-mir-3473d	0	3	8	7	2	9.96415e-05	394
mmu-mir-370	3	4	7	2	4	9.96415e-05	395
mmu-mir-380	3	6	4	5	2	9.96415e-05	396
mmu-mir-743b	0	1	9	4	6	9.96415e-05	397
mmu-mir-1912	1	9	5	0	4	9.46594e-05	398
mmu-mir-1954	3	5	3	6	2	9.46594e-05	399
mmu-mir-1970	0	0	11	6	2	9.46594e-05	400
mmu-mir-32	3	4	6	4	2	9.46594e-05	401
mmu-mir-3572	1	8	4	3	3	9.46594e-05	402
mmu-mir-466f-2	0	3	8	2	6	9.46594e-05	403
mmu-mir-375	1	2	9	0	6	8.96774e-05	405
mmu-mir-3063	1	5	7	1	3	8.46953e-05	407
mmu-mir-3076	1	3	7	5	1	8.46953e-05	408
mmu-mir-466f-1	0	3	7	1	6	8.46953e-05	409
mmu-mir-5136	1	6	2	6	2	8.46953e-05	410
mmu-mir-679	0	4	3	1	9	8.46953e-05	411
mmu-mir-760	0	3	3	6	5	8.46953e-05	412
mmu-mir-466n	4	2	7	1	2	7.97132e-05	413
mmu-mir-669m-1	5	3	6	1	1	7.97132e-05	414
mmu-mir-669m-2	5	3	6	1	1	7.97132e-05	415
mmu-mir-7b	2	7	2	3	2	7.97132e-05	416
mmu-mir-3060	0	5	3	6	1	7.47311e-05	417
mmu-mir-3075	0	5	5	3	2	7.47311e-05	418
mmu-mir-5121	4	3	3	0	5	7.47311e-05	419
mmu-mir-1933	1	3	4	2	4	6.97491e-05	421
mmu-mir-3081	1	3	3	4	3	6.97491e-05	422
mmu-mir-3083	0	4	5	3	2	6.97491e-05	423
mmu-mir-3109	0	6	3	3	2	6.97491e-05	424
mmu-mir-463	0	0	10	0	4	6.97491e-05	425
mmu-mir-466f-4	0	2	6	1	5	6.97491e-05	426
mmu-mir-5134	0	2	1	10	1	6.97491e-05	427
mmu-mir-669b	5	2	5	1	1	6.97491e-05	428
mmu-mir-136	12	1	0	0	0	6.4767e-05	429
mmu-mir-3473c	0	6	6	0	0	5.97849e-05	431
mmu-mir-669e	3	2	7	0	0	5.97849e-05	432
mmu-mir-3092	2	2	3	1	3	5.48028e-05	434
mmu-mir-3110	0	6	2	1	2	5.48028e-05	435
mmu-mir-376c	6	1	2	0	2	5.48028e-05	436
mmu-mir-505	1	1	7	1	1	5.48028e-05	437
mmu-mir-5101	1	3	4	1	2	5.48028e-05	438
mmu-mir-702	0	8	2	1	0	5.48028e-05	439
mmu-mir-3103	1	3	3	2	1	4.98208e-05	443
mmu-mir-338	1	6	2	0	1	4.98208e-05	444
mmu-mir-374c	1	1	2	1	5	4.98208e-05	445
mmu-mir-1932	0	0	3	4	2	4.48387e-05	452
mmu-mir-3098	3	1	1	3	1	4.48387e-05	453
mmu-mir-410	2	3	2	1	1	4.48387e-05	454
mmu-mir-141	1	3	2	1	1	3.98566e-05	455
mmu-mir-147	2	0	3	1	2	3.98566e-05	456
mmu-mir-154	3	2	0	0	3	3.98566e-05	457
mmu-mir-217	0	3	5	0	0	3.98566e-05	458
mmu-mir-3069	1	3	1	1	2	3.98566e-05	459
mmu-mir-344c	0	4	3	0	1	3.98566e-05	460
mmu-mir-5113	1	4	2	1	0	3.98566e-05	461
mmu-mir-9-3	1	1	2	1	3	3.98566e-05	462
mmu-mir-1930	0	1	4	0	2	3.48745e-05	463
mmu-mir-3058	0	0	3	4	0	3.48745e-05	464
mmu-mir-466g	0	0	2	3	2	3.48745e-05	465
mmu-mir-709	0	1	2	3	1	3.48745e-05	466
mmu-mir-1249	1	0	1	2	2	2.98925e-05	467
mmu-mir-1969	2	2	0	0	2	2.98925e-05	468
mmu-mir-3094	3	1	0	2	0	2.98925e-05	469
mmu-mir-466m	0	2	2	2	0	2.98925e-05	470
mmu-mir-491	1	2	2	0	1	2.98925e-05	471
mmu-mir-1186	0	2	3	0	0	2.49104e-05	472
mmu-mir-1187	0	2	2	1	0	2.49104e-05	473
mmu-mir-1247	0	3	0	2	0	2.49104e-05	474
mmu-mir-1264	0	2	2	0	1	2.49104e-05	475
mmu-mir-3062	0	0	1	3	1	2.49104e-05	476
mmu-mir-3471-1	1	1	1	2	0	2.49104e-05	477
mmu-mir-3471-2	1	1	1	2	0	2.49104e-05	478
mmu-mir-377	1	0	2	0	2	2.49104e-05	479
mmu-mir-540	4	1	0	0	0	2.49104e-05	480
mmu-mir-667	0	2	1	2	0	2.49104e-05	481
mmu-mir-669h	0	0	3	0	2	2.49104e-05	482
mmu-mir-682	0	0	0	0	5	2.49104e-05	483
mmu-mir-1194	0	1	0	1	2	1.99283e-05	484
mmu-mir-1892	0	0	1	2	1	1.99283e-05	485
mmu-mir-1946a	0	1	1	1	1	1.99283e-05	486
mmu-mir-1966	0	2	0	2	0	1.99283e-05	487
mmu-mir-3112	1	0	3	0	0	1.99283e-05	488
mmu-mir-5100	0	3	0	1	0	1.99283e-05	489
mmu-mir-5116	0	0	3	0	1	1.99283e-05	490
mmu-mir-5129	0	2	1	0	1	1.99283e-05	491
mmu-mir-1195	0	1	2	0	0	1.49462e-05	492
mmu-mir-1224	0	2	1	0	0	1.49462e-05	493
mmu-mir-1251	0	2	0	0	1	1.49462e-05	494
mmu-mir-133a-1	0	1	1	0	1	1.49462e-05	495
mmu-mir-133a-2	0	1	1	0	1	1.49462e-05	496
mmu-mir-133b	0	1	0	0	2	1.49462e-05	497
mmu-mir-144	1	0	2	0	0	1.49462e-05	498
mmu-mir-150	0	0	1	1	1	1.49462e-05	499
mmu-mir-1903	0	1	0	1	1	1.49462e-05	500
mmu-mir-1927	0	0	1	1	1	1.49462e-05	501
mmu-mir-1936	0	1	1	0	1	1.49462e-05	502
mmu-mir-1941	1	2	0	0	0	1.49462e-05	503
mmu-mir-1956	0	0	2	0	1	1.49462e-05	504
mmu-mir-3065	0	1	1	1	0	1.49462e-05	505
mmu-mir-3077	0	1	1	1	0	1.49462e-05	506
mmu-mir-329	0	1	1	0	1	1.49462e-05	507
mmu-mir-431	2	0	0	1	0	1.49462e-05	508
mmu-mir-485	0	1	0	2	0	1.49462e-05	509
mmu-mir-5103	0	1	2	0	0	1.49462e-05	510
mmu-mir-5135	0	0	2	0	1	1.49462e-05	511
mmu-mir-592	0	2	1	0	0	1.49462e-05	512
mmu-mir-106a	2	0	0	0	0	9.96415e-06	513
mmu-mir-1188	0	0	2	0	0	9.96415e-06	514
mmu-mir-135b	0	1	0	1	0	9.96415e-06	515
mmu-mir-18b	1	1	0	0	0	9.96415e-06	516
mmu-mir-1902	1	0	1	0	0	9.96415e-06	517
mmu-mir-1951	0	1	0	1	0	9.96415e-06	518
mmu-mir-205	1	0	1	0	0	9.96415e-06	519
mmu-mir-323	0	0	0	1	1	9.96415e-06	520
mmu-mir-337	1	1	0	0	0	9.96415e-06	521
mmu-mir-344g	0	1	1	0	0	9.96415e-06	522
mmu-mir-34a	0	1	1	0	0	9.96415e-06	523
mmu-mir-471	0	0	2	0	0	9.96415e-06	524
mmu-mir-496	1	1	0	0	0	9.96415e-06	525
mmu-mir-5111	1	0	1	0	0	9.96415e-06	526
mmu-mir-5119	0	0	1	0	1	9.96415e-06	527
mmu-mir-5131	1	0	0	0	1	9.96415e-06	528
mmu-mir-653	0	0	2	0	0	9.96415e-06	529
mmu-mir-666	1	0	0	1	0	9.96415e-06	530
mmu-mir-688	0	0	0	1	1	9.96415e-06	531
mmu-mir-883a	0	0	1	0	1	9.96415e-06	532
mmu-mir-1196	0	1	0	0	0	4.98208e-06	533
mmu-mir-1982	0	1	0	0	0	4.98208e-06	534
mmu-mir-200a	0	0	0	1	0	4.98208e-06	535
mmu-mir-200b	0	0	0	0	1	4.98208e-06	536
mmu-mir-211	0	0	0	1	0	4.98208e-06	537
mmu-mir-216b	0	0	1	0	0	4.98208e-06	538
mmu-mir-219-2	1	0	0	0	0	4.98208e-06	539
mmu-mir-3070b	0	0	0	1	0	4.98208e-06	540
mmu-mir-3072	0	0	1	0	0	4.98208e-06	541
mmu-mir-3100	0	1	0	0	0	4.98208e-06	542
mmu-mir-451	0	0	1	0	0	4.98208e-06	543
mmu-mir-499	0	0	1	0	0	4.98208e-06	544
mmu-mir-5104	0	0	0	0	1	4.98208e-06	545
mmu-mir-5106	0	0	0	0	1	4.98208e-06	546
mmu-mir-5108	0	0	0	1	0	4.98208e-06	547
mmu-mir-5120	0	0	1	0	0	4.98208e-06	548
mmu-mir-5124	0	0	1	0	0	4.98208e-06	549
mmu-mir-5130	0	1	0	0	0	4.98208e-06	550
mmu-mir-5133	0	0	0	1	0	4.98208e-06	551
mmu-mir-544	0	0	0	0	1	4.98208e-06	552
mmu-mir-665	1	0	0	0	0	4.98208e-06	553
mmu-mir-669i	1	0	0	0	0	4.98208e-06	554
mmu-mir-670	0	0	0	0	1	4.98208e-06	555
mmu-mir-678	1	0	0	0	0	4.98208e-06	556
mmu-mir-692-2	0	0	0	1	0	4.98208e-06	557
mmu-mir-712	0	1	0	0	0	4.98208e-06	558
mmu-mir-762	0	0	1	0	0	4.98208e-06	559
mmu-mir-873	1	0	0	0	0	4.98208e-06	560
