# Supplementary material for: Noncanonical MicroRNAs and Endogenous siRNAs in Lytic Infection of Murine Gammaherpesvirus
Source: PLoS One. 2012 Oct 26;7(10):e47863. doi: 10.1371/journal.pone.0047863 (PMC3482243; doi:10.1371/journal.pone.0047863)
Supplement: Table S2 — Abundance of MHV68 miRNA, miRNA* and their isoforms. The sequences underlined indicate the most abundant read. The annotated miRNA sequences (miRbase version 17) were indicated in column miRbase. Five miRNAs showing 5′ isoforms are marked in yellow. (XLSX) [file pone.0047863.s013.xlsx]

## Sheet: Table S2
Supplemental Table S2. Abundance of MHV68 miRNA, miRNA* and their isoforms. The sequences underlined indicate the most abundant read. The annotated miRNA sequences (miRbase version 17) were indicated in column miRbase. Five miRNAs showing 5’ isoforms are marked in yellow.
miR ID	sequence	length (nt)	# reads	%	miRbase
mghv-miR-M1-1	UAGAAAUGGCCGUACUUCCUUU	22	1342	0.49	annotated
	UAGAAAUGGCCGUACUUCCUUUA	23	1363	0.498
mghv-miR-M1-1*	AGGAAGUGGGUCCAACUUUAUC	22	18	0.007	annotated
	GAGGAAGUGGGUCCAACUUUAUC	23	14	0.005
mghv-miR-M1-2	AGAGGGGGAGUGUGUGGUCUGUA	23	6528	0.172
	AGAGGGGGAGUGUGUGGUCUGU	22	3618	0.096	annotated
	AGAGGGGGAGUGUGUGGUCUGUAG	24	1157	0.031
	AGAGGGGGAGUGUGUGGUCUGUAGA	25	1375	0.036
	GAGGGGGAGUGUGUGGUCUGUAGA	24	5697	0.15
	GAGGGGGAGUGUGUGGUCUGUAG	23	3174	0.084
	AGGGGGAGUGUGUGGUCUGUAGA	23	9704	0.256
	AGGGGGAGUGUGUGGUCUGUAG	22	5579	0.147
	GGGGGAGUGUGUGGUCUGUAGA	22	590	0.016
	GGGGGAGUGUGUGGUCUGUAG	21	342	0.009
	GGGAGUGUGUGGUCUGUAGAG	21	110	0.003
mghv-miR-M1-2*	CAGACCCCCUCUCCCCCUCUUU	22	4	0	miR-M1-2-3p
mghv-miR-M1-3-5p	UAGCGAACCUCUGCUCACUGCC	22	176	0.048
	UAGCGAACCUCUGCUCACUGCCC	23	161	0.044	annotated
	AGCGAACCUCUGCUCACUGCC	21	965	0.262
	AGCGAACCUCUGCUCACUGCCC	22	954	0.259
mghv-miR-M1-3-3p	GAGGUGAGCAGGAGUUGCGCUU	21	114	0.031	miR-M1-3
	GAGGUGAGCAGGAGUUGCGCUUU	22	1229	0.333
	GAGGUGAGCAGGAGUUGCGCUUUU	23	91	0.025
mghv-miR-M1-4	AUCGAGGAGCACGUGUUAUUCU	22	39	0.305
	AUCGAGGAGCACGUGUUAUUCUA	23	56	0.438
	UCGAGGAGCACGUGUUAUUCUA	22	32	0.25	annotated
mghv-miR-M1-4*	AGAUAGCAUGUGCCGUCCUCUUU	23	1	0.008	annotated
mghv-miR-M1-5	AGAGUUGAGAUCGGGUCGUC	20	4351	0.037
	AGAGUUGAGAUCGGGUCGUCU	21	63444	0.535
	AGAGUUGAGAUCGGGUCGUCUC	22	2942	0.025	annotated
	AGAGUUGAGAUCGGGUCGUCUCC	23	47527	0.401
mghv-miR-M1-5*	AGGCAAACCCGAGCUCCUCCUU	22	390	0.003	annotated
mghv-miR-M1-6	UGAAACUGUGUGAGGUGGUUU	21	144	0.084
	UGAAACUGUGUGAGGUGGUUUU	22	581	0.337	annotated
	UGAAACUGUGUGAGGUGGUUUUU	23	852	0.494
mghv-miR-M1-6*	CAACCACCUCCCACAAUUUCAG	22	58	0.034	annotated
	CAACCACCUCCCACAAUUUCAGA	23	43	0.025
	AACCACCUCCCACAAUUUCAGA	22	46	0.027
mghv-miR-M1-7-5p	AAAGGUGGAGGUGCGGUAACC	21	14	0.029
	AAAGGUGGAGGUGCGGUAACCU	22	51	0.107	annotated
	AAAGGUGGAGGUGCGGUAACCUC	23	16	0.034
	AAAGGUGGAGGUGCGGUAACCUCC	24	16	0.034
mghv-miR-M1-7-3p	UGGGAUAUCGCGCCCACCUUUAU	23	86	0.181
	GAUAUCGCGCCCACCUUUAUU	21	235	0.495	annotated
	GAUAUCGCGCCCACCUUUAUUG	22	57	0.12
mghv-miR-M1-8	AGCACUCACUGGGGGUUUGGUC	22	37	0.001
	AGCACUCACUGGGGGUUUGGUCA	23	27	0.001	annotated
	AGCACUCACUGGGGGUUUGGUCAG	24	254	0.005
	GCACUCACUGGGGGUUUGGUCAG	23	1482	0.03
	GCACUCACUGGGGGUUUGGUCAGG	24	215	0.004
	CACUCACUGGGGGUUUGGUCAG	22	9015	0.183
	CACUCACUGGGGGUUUGGUCAGG	23	33513	0.679
	CACUCACUGGGGGUUUGGUCAGG	24	2380	0.048
	ACUCACUGGGGGUUUGGUCAG	21	281	0.006
	ACUCACUGGGGGUUUGGUCAGG	22	1864	0.038
mghv-miR-M1-8*	UGACCAACCCUAAGUGAGUUU	21	152	0.003
	UGACCAACCCUAAGUGAGUUUU	22	129	0.003	annotated
mghv-miR-M1-8-AS-5p	AACUCACUUAGGGUUGGUCAGA	22	8	0.8
mghv-miR-M1-8-AS-3p	UGACCAAACCCCCAGUGAGUGC	22	2	0.2
mghv-miR-M1-9-5p	UUGAGGUUCCCGGCAAAUGUUGG	23	18	0.115
mghv-miR-M1-9-3p	UCACAUUUGCCUGGACCUUUU	21	82	0.522
	UCACAUUUGCCUGGACCUUUUU	22	57	0.363	miR-M1-9
mghv-miR-M1-10-5p	UUAAGAACCCUCAGUGCAAUC	22	12	0.041	annotated
	UAAGAACCCUCAGUGCAAUCAC	22	78	0.268
	UAAGAACCCUCAGUGCAAUCACU	23	79	0.271
mghv-miR-M1-10-3p	UGAUUACACGGAAGGUUCUUUU	22	122	0.419	miR-M1-10
mghv-miR-M1-10-AS-5p	AAAGAACCUUCCGUGUAAUCACU	23	1	0.25
mghv-miR-M1-10-AS-3p	UGAUUGCACUGAGGGUUCUUAAU	23	3	0.75
mghv-miR-M1-11-5p	AGCUGUCAGGGGUUACAUG	19	0	0	annotated
	CAGCUGUCAGGGGUUACAUGA	21	1	0.5
mghv-miR-M1-11-3p	UGUAACCCCUGACAGCUGUC	20	0	0	annotated
	UGUAACCCCUGACAGCUGUCAAC	23	1	0.5
mghv-miR-M1-12-5p	AAGGGUACUCUCAUCACCAAUGU	23	10	0.058	miR-M1-12*
mghv-miR-M1-12-3p	UUUGGUGUGGGAGUCCUACC	20	58	0.335
	UUUGGUGUGGGAGUCCUACCCCUU	24	85	0.491
	UUUGGUGUGGGAGUCCUACCCCUUU	25	20	0.116	miR-M1-12
mghv-miR-M1-13	UGGGAAGAGUCUGUUGAGUGGC	22	2701	0.921	miR-M1-13*
mghv-miR-M1-13*	UAUCUCAUGUGAGCUCUUCUUU	22	42	0.014	miR-M1-13
	UAUCUCAUGUGAGCUCUUCUUUA	23	133	0.045
	UAUCUCAUGUGAGCUCUUCUUUAC	24	58	0.02
mghv-miR-M1-14	CCCCGUUCUGGAUGCUGUGGGA	22	249	0.052
	CCCCGUUCUGGAUGCUGUGGGAC	23	271	0.057	miR-M1-14*
	CCCCGUUCUGGAUGCUGUGGGACA	24	734	0.154
	CCCGUUCUGGAUGCUGUGGGAC	22	712	0.15
	CCCGUUCUGGAUGCUGUGGGACA	23	1936	0.407
	CCGUUCUGGAUGCUGUGGGACA	22	634	0.133
	CGUUCUGGAUGCUGUGGGACA	21	94	0.02
mghv-miR-M1-14*	UGCUACAGCGUGCAGAACGUUU	22	106	0.022
	UGCUACAGCGUGCAGAACGUUUU	23	26	0.005	miR-M1-14
mghv-miR-M1-15-5p	AGCUACCCGCGUGGCCGGAGUGUUU	25	0	0	annotated
	ACCCGCGUGGCCGGAGUGUUU	21	1	0.5
