# Supplementary material for: Noncanonical MicroRNAs and Endogenous siRNAs in Lytic Infection of Murine Gammaherpesvirus
Source: PLoS One. 2012 Oct 26;7(10):e47863. doi: 10.1371/journal.pone.0047863 (PMC3482243; doi:10.1371/journal.pone.0047863)
Supplement: Table S4 — Newly annotated and previously described noncanonical miRNAs. The column of # Reads represents the number of reads in the current sequencing data for each mature miRNA sequence. Normalized reads from wide-type (wt), Dicer- (dicer) and Dgcr8-knockout (dgcr8) mice [12] were included. (XLSX) [file pone.0047863.s015.xlsx]

## Sheet: Table S4
Supplemental Table S4. Newly annotated and previously described noncanonical miRNAs. The column of # Reads represents the number of reads in the current sequencing data for each mature miRNA sequence. Normalized reads from wide-type (wt), Dicer- (dicer) and Dgcr8-knockout (dgcr8) mice12 were included.
miRNA ID	annotation	sequence	# Reads	symbol	wt	dicer	dgcr8
miR-1983	tRNA-derived	CUCACCUGGAGCAUGUUUUCU	39	tRNA-Ile	1066	1	14308
miR-664	snoRNA-derived	CUGGCUGGGGAAAAUGACUGGA	3181	ACA36B	3	0	49
miR-1839	snoRNA-derived	AAGGUAGAUAGAACAGGUCUUG	6134	ACA45	105	0	2205
miR-1843	snoRNA-derived	UAUGGAGGUCUCUGUCUGACUU	183	HBI-100	0	0	31
miR-1843b	snoRNA-derived	CAUGGAGGUCUCUGUCUGACUU	86	HBI-100	0	0	21
miR-3084	snoRNA-derived	GUUGAAGGUUAAUUAGCAGAGU	21	ACA19	0	0	34
miR-3084	snoRNA-derived	GUUGAAGGUUAAUUAGCAGAGU	21	ACA19	0	0	34
miR-3068	snoRNA-derived	UUGGAGUUCAUGCAAGUUCUAACC	2238	ACA58	22	0	887
miR-702	miRtron	GUGAGUGGGGUGGUUGGCAUG	13	Pfas	18	0	366
miR-5132	tailed miRtron	UGGGGUGGUGGACUCAGGCUUC	35	Irak1	4	0	65
miR-877	miRtron	GUAGAGGAGAUGGCGCAGGGGA	755	Abcf1	40	0	492
miR-1224	miRtron	GUGAGGACUGGGGAGGUGGA	3	Vwa5b2	0	0	0
miR-1981	miRtron	GUAAAGGCUGGGCUUAGACGUGGC	1361	Mosc2	42	0	2765
miR-1982	tailed miRtron	UCUCACCCUAUGUUCUCCCACA	1	Oaz1	18	0	34
miR-3064	tailed miRtron	UCUGGCUGUUGUGGUGUGCAAA	38	Ddx5	1	2	16
miR-3076	tailed miRtron	CGCACUCUGGUCUUCCCUUGCAG	17	Tkt	1	0	14
miR-3077	tailed miRtron	CUGCGGACGGGUGGGCGGGCAG	3	Sap18	0	0	7
miR-3082	tailed miRtron	CACAUGGCACUCAACUCUGCAG	26	Stub1	1	0	6
miR-3087	tailed miRtron	UAACUCACUGUCAUGUCCUCAGA	1	Abca2	0	0	0
miR-3094	tailed miRtron	GUUGGGGACAUUUUUAAAGCAU	6	Nfx1	0	1	5
miR-3097	tailed miRtron	CUCAGACCUUUCUACCUGUCAG	1	Rgs12	1	0	8
miR-3100	tailed miRtron	UUGGGAACGGGGUGUCUUUGG	1	Dmpk	0	0	0
miR-3102	miRtron	GAGCACCCCAUUGGCUACCCACAG	132	Arhgef	8	0	137
miR-3103	tailed miRtron	AGGGAGGAUCUGCUGUUAGAAA	10	BC017158	0	0	2
miR-320	shRNA	AAAAGCUGGGUUGAGAGGGCGA	9984	intergenic	698	4	12632
miR-484	shRNA	UCAGGCUCAGUCCCCUCCCGAU	810	intergenic	1532	0	10787
miR-344	shRNA	UGAUCUAGCCAAAGCCUGACUGU	320	intergenic	53	0	156
miR-344b	shRNA	CAUUUAGCCAAAGCCUGACUGU	2126	intergenic	2	0	4
miR-344c	shRNA	UGAUCUAGUCAAAGCCUGACAGU	8	intergenic	0	0	4
miR-344d-3p	shRNA	GAUAUAACCACUGCCAGACUGA	4197	intergenic	1	0	2
miR-668	shRNA	UGUCACUCGGCUCGGCCCACUACC	1	intergenic	9	0	10
miR-3062	shRNA	GGAGAAUGUAGUGUUACCGUGA	5	Pfas	1	0	29
