# Supplementary material for: Noncanonical MicroRNAs and Endogenous siRNAs in Lytic Infection of Murine Gammaherpesvirus
Source: PLoS One. 2012 Oct 26;7(10):e47863. doi: 10.1371/journal.pone.0047863 (PMC3482243; doi:10.1371/journal.pone.0047863)
Supplement: Table S6 — Conservation of noncanonical miRNAs and endo-siRNAs that were analyzed. (XLSX) [file pone.0047863.s017.xlsx]

## Sheet: Table S6
Supplemental Table S6. Conservation of noncanonical miRNAs and endo-siRNAs that were analyzed.
sncRNAs	conserved species
sno-miR-#3, sno-miR-#8,miRtron-#2,miRtron-#4,miRtron-#10,miRtron-#11,miRtron-#13,novel-miR-#2,novel-miR-#3,cand-miR-#3,cand-miR-#6,cand-miR-#9,cand-miR-#10,cand-miR-#11,cand-miR-#12,cand-miR-#16, siRNA1.1, siRNA1.2, siRNA2.1	mouse
sno-miR-#4, miRtron-#3,miRtron-#9,miRtron-#12,miRtron-#15,novel-miR-#1,cand-miR-#1,cand-miR-#5,cand-miR-#8,cand-miR-#13,cand-miR-#14,cand-miR-#15,cand-miR-#17,cand-miR-#18, siRNA3	mouse, rat
miRtron-#1,miRtron-#7,miRtron-#8, miRtron-#14, cand-miR-#4	mouse, rat, human, orangutan
miRtron-#6	mouse, rat, human, orangutan, dog
sno-miR-#5, sno-miR-#6	mouse, rat, human, orangutan, horse
sno-miR-#2	mouse, rat, human, orangutan, opossum
miRtron-#5,cand-miR-#2,cand-miR-#7,cand-miR-#19	mouse, rat, human, orangutan, dog, horse
sno-miR-#7	mouse, human, orangutan, dog, horse, opossum
sno-miR-#1, sno-miR-#9, tRNA-miR-#1	mouse, rat, human, orangutan, dog, horse, opossum
