# Supplementary material for: Noncanonical MicroRNAs and Endogenous siRNAs in Lytic Infection of Murine Gammaherpesvirus
Source: PLoS One. 2012 Oct 26;7(10):e47863. doi: 10.1371/journal.pone.0047863 (PMC3482243; doi:10.1371/journal.pone.0047863)
Supplement: Table S9 — List of genes in mouse genome targeted by the differentially expressed murine miRNA (miR-142-3p). (XLSX) [file pone.0047863.s020.xlsx]

## Sheet: Table S9
Supplemental Table S9. List of genes in mouse genome targeted by the differentially expressed murine miRNA (miR-142-3p).
gene symbol	refseq number	gene name
Adcy9	NM_009624	Adenylate cyclase type 9
Fyco1	NM_001110253	FYVE and coiled-coil domain containing 1
Prlr	NM_011169	prolactin receptor
Rab2a	NM_021518	RAB2A, member RAS oncogene family
Wasl	NM_028459	Wiskott-Aldrich syndrome-like (human)
BC016423	NM_134063	cDNA sequence BC016423
Itga8	NM_001001309	integrin alpha 8
Fam114a1	NM_026667	family with sequence similarity 114, member A1
Sh3glb1	NM_019464	SH3-domain GRB2-like B1 (endophilin)
Cfl2	NM_007688	cofilin 2, muscle
Ash1l	NM_138679	ash1 (absent, small, or homeotic)-like (Drosophila)
Grlf1	NM_172739	glucocorticoid receptor DNA binding factor 1
Rock2	NM_009072	Rho-associated coiled-coil containing protein kinase 2
Bod1	NM_001024919	biorientation of chromosomes in cell division 1
Tmem59	NM_029565	transmembrane protein 59
Utrn	NM_011682	utrophin
Hhip	NM_020259	Hedgehog-interacting protein
Hmga2	NM_010441	high mobility group AT-hook 2
Tgfbr1	NM_009370	transforming growth factor, beta receptor I
Arntl	NM_001243048	protein-coding
Cog4	NM_133973	component of oligomeric golgi complex 4
Mlxip	NM_133917	MLX interacting protein
Tmem55b	NM_001033271	transmembrane protein 55b
Rod1	NM_144904	ROD1 regulator of differentiation 1 (S. pombe)
Rere	NM_001085492	arginine glutamic acid dipeptide (RE) repeats
Apc	NM_007462	adenomatosis polyposis coli
Tardbp	NM_145556	TAR DNA binding protein
Rab3a	NM_001166399	RAB3A, member RAS oncogene family
Trpc5	NM_009428	transient receptor potential cation channel, subfamily C, member 5
Fmnl2	NM_172409	formin-like 2
Ehf	NM_007914	ets homologous factor
Tsen34	NM_001164204	tRNA splicing endonuclease 34 homolog (S. cerevisiae)
AW549877	NM_145930	expressed sequence AW549877
Aff2	NM_008032	AF4/FMR2 family, member 2
Zeb2	NM_015753	zinc finger E-box binding homeobox 2
Slc37a3	NM_028123	solute carrier family 37 (glycerol-3-phosphate transporter), member 3
Zfp217	NM_001033299	zinc finger protein 217
Cpeb2	NM_001177379	cytoplasmic polyadenylation element binding protein 2
Atp2a2	NM_009722	ATPase, Ca++ transporting, cardiac muscle, slow twitch 2
Tnks	NM_175091	tankyrase, TRF1-interacting ankyrin-related ADP-ribose polymerase
Slc1a3	NM_148938	solute carrier family 1 (glial high affinity glutamate transporter), member 3
Kdelr2	NM_025841	KDEL (Lys-Asp-Glu-Leu) endoplasmic reticulum protein retention receptor 2
Sik1	NM_010831	salt inducible kinase 1
Tab2	NM_138667	TGF-beta activated kinase 1/MAP3K7 binding protein 2
Twf1	NM_008971	twinfilin, actin-binding protein, homolog 1 (Drosophila)
Pum1	NM_001159603	pumilio 1 (Drosophila)
Pgm2	NM_028132	phosphoglucomutase 2
Dirc2	NM_153550	disrupted in renal carcinoma 2 (human)
Itgav	NM_008402	integrin alpha V
Ptpn23	NM_001081043	protein tyrosine phosphatase, non-receptor type 23
Il6st	NM_010560	interleukin 6 signal transducer
Rlf	NM_001081013	rearranged L-myc fusion sequence
Tceb3	NM_013736	transcription elongation factor B (SIII), polypeptide 3
3110043O21Rik	NM_001081343	RIKEN cDNA 3110043O21 gene
Hectd1	NM_144788	HECT domain containing 1
AI848100	NM_172645	expressed sequence AI848100
Dcun1d4	NM_001190733	DCN1, defective in cullin neddylation 1, domain containing 4 (S. cerevisiae)
Myh10	NM_175260	myosin, heavy polypeptide 10, non-muscle
Stx12	NM_133887	syntaxin 12
Map3k11	NM_022012	mitogen-activated protein kinase kinase kinase 11
Rab11fip2	NM_001164367	RAB11 family interacting protein 2 (class I)
Inpp5a	NM_001127363	inositol polyphosphate-5-phosphatase A
Nkx2-3	NM_008699	NK2 transcription factor related, locus 3 (Drosophila)
Rab40c	NM_139154	Rab40c, member RAS oncogene family
Cask	NM_009806	calcium/calmodulin-dependent serine protein kinase (MAGUK family)
Cyb5r3	NM_029787	cytochrome b5 reductase 3
Baz1a	NM_013815	bromodomain adjacent to zinc finger domain 1A
Cttn	NM_007803	cortactin
Six5	NM_011383	sine oculis-related homeobox 5 homolog (Drosophila)
Strn3	NM_001172098	striatin, calmodulin binding protein 3
Rac1	NM_009007	RAS-related C3 botulinum substrate 1
S1pr3	NM_010101	sphingosine-1-phosphate receptor 3
Eml4	NM_001114361	echinoderm microtubule associated protein like 4
Xpo1	NM_001035226	exportin 1, CRM1 homolog (yeast)
Rgl2	NM_009059	ral guanine nucleotide dissociation stimulator-like 2
Lrrc1	NM_001146048	leucine rich repeat containing 1
Fndc3a	NM_207636	fibronectin type III domain containing 3A
Ppp1r10	NM_001163818	protein phosphatase 1, regulatory subunit 10
Morf4l2	NM_001168225	mortality factor 4 like 2
Rras	NM_009101	Harvey rat sarcoma oncogene, subgroup R
Gas2l3	NM_001033331	growth arrest-specific 2 like 3
Hip1	NM_146001	huntingtin interacting protein 1
Brwd3	NM_001081477	bromodomain and WD repeat domain containing 3
Sh2b1	NM_001081459	SH2B adaptor protein 1
Bach2	NM_001109661	BTB and CNC homology 2
Kat2b	NM_001190846	K(lysine) acetyltransferase 2B
Lrrc68	NM_199149	leucine rich repeat containing 68
Ss18	NM_001161369	synovial sarcoma translocation, Chromosome 18
Zfp827	NM_178267	zinc finger protein 827
Zfyve20	NM_030081	zinc finger, FYVE domain containing 20
Acsl4	NM_001033600	acyl-CoA synthetase long-chain family member 4
Marcks	NM_008538	myristoylated alanine rich protein kinase C substrate
Mgat4a	NM_173870	mannoside acetylglucosaminyltransferase 4, isoenzyme A
Spns1	NM_023712	spinster homolog 1 (Drosophila)
Tnfrsf13c	NM_028075	tumor necrosis factor receptor superfamily, member 13c
Slc30a7	NM_023214	solute carrier family 30 (zinc transporter), member 7
Ccnt2	NM_028399	cyclin T2
Atf7ip	NM_019426	activating transcription factor 7 interacting protein
Rheb	NM_053075	Ras homolog enriched in brain
Lima1	NM_001113545	LIM domain and actin binding 1
Irak1	NM_001177973	interleukin-1 receptor-associated kinase 1
Mbd6	NM_033072	methyl-CpG binding domain protein 6
Mastl	NM_025979	microtubule associated serine/threonine kinase-like
Stau1	NM_001109905	staufen (RNA binding protein) homolog 1 (Drosophila)
Rab14	NM_026697	RAB14, member RAS oncogene family
Foxo4	NM_018789	forkhead box O4
Stam	NM_011484	signal transducing adaptor molecule (SH3 domain and ITAM motif) 1
Rictor	NM_030168	RPTOR independent companion of MTOR, complex 2
Snx18	NM_130796	sorting nexin 18
Sik2	NM_178710	salt inducible kinase 2
Fntb	NM_145927	farnesyltransferase, CAAX box, beta
Sypl	NM_013635	synaptophysin-like protein
Hmg20b	NM_001163165	high mobility group 20 B
Kif5b	NM_008448	kinesin family member 5B
Smg1	NM_001031814	SMG1 homolog, phosphatidylinositol 3-kinase-related kinase (C. elegans)
Mobkl3	NM_025283	MOB1, Mps One Binder kinase activator-like 3 (yeast)
Clta	NM_001080384	clathrin, light polypeptide (Lca)
Sgk1	NM_001161845	serum/glucocorticoid regulated kinase 1
Epn1	NM_010147	epsin 1
Zbtb37	NM_173424	zinc finger and BTB domain containing 37
Lrrc59	NM_133807	leucine rich repeat containing 59
Tfg	NM_019678	Trk-fused gene
Cisd2	NM_025902	CDGSH iron sulfur domain 2
Tbc1d2b	NM_194334	TBC1 domain family, member 2B
Bclaf1	NM_001025392	BCL2-associated transcription factor 1
Wiz	NM_011717	widely-interspaced zinc finger motifs
Taok1	NM_144825	TAO kinase 1
Atg16l1	NM_001205391	autophagy-related 16-like 1 (yeast)
Mmd	NM_026178	monocyte to macrophage differentiation-associated
Arl15	NM_172595	ADP-ribosylation factor-like 15
Akt1s1	NM_026270	AKT1 substrate 1 (proline-rich)
Hmgb1	NM_010439	high mobility group box 1
Amotl1	NM_001081395	angiomotin-like 1
Rarg	NM_001042727	retinoic acid receptor, gamma
Pik3r6	NM_001004435	phosphoinositide-3-kinase, regulatory subunit 6
Gnb2	NM_010312	guanine nucleotide binding protein (G protein), beta 2
Rbm47	NM_001127382	RNA binding motif protein 47
Acbd5	NM_001102436	acyl-Coenzyme A binding domain containing 5
Zfp654	NM_028059	zinc finger protein 654
Tnrc18	NM_001122730	trinucleotide repeat containing 18
Anln	NM_028390	anillin, actin binding protein
Clcn5	NM_016691	chloride channel 5
Oxa1l	NM_026936	oxidase assembly 1-like
Abl2	NM_001136104	v-abl Abelson murine leukemia viral oncogene homolog 2 (arg, Abelson-related gene)
Ap3m1	NM_018829	adaptor-related protein complex 3, mu 1 subunit
Ank3	NM_009670	ankyrin 3, epithelial
Casz1	NM_001159344	castor homolog 1, zinc finger (Drosophila)
Tpm4	NM_001001491	tropomyosin 4
Copg	NM_017477	coatomer protein complex, subunit gamma
Edem3	NM_001039644	ER degradation enhancer, mannosidase alpha-like 3
Gfi1	NM_010278	growth factor independent 1
Rab1	NM_008996	RAB1, member RAS oncogene family
Lmo3	NM_207222	LIM domain only 3
Bach1	NM_007520	BTB and CNC homology 1
Mmgt1	NM_146234	membrane magnesium transporter 1
Vamp3	NM_009498	vesicle-associated membrane protein 3
Ppfia1	NM_001033319	protein tyrosine phosphatase, receptor type, f polypeptide (PTPRF), interacting protein (liprin), alpha 1
Tiparp	NM_178892	TCDD-inducible poly(ADP-ribose) polymerase
Jmjd1c	NM_001242396	jumonji domain containing 1C
Gtf2a1	NM_031391	general transcription factor II A, 1
Nudt11	NM_021431	nudix (nucleoside diphosphate linked moiety X)-type motif 11
Crk	NM_133656	v-crk sarcoma virus CT10 oncogene homolog (avian)
Zbtb41	NM_172643	zinc finger and BTB domain containing 41 homolog
Picalm	NM_146194	phosphatidylinositol binding clathrin assembly protein
Ccdc120	NM_207202	coiled-coil domain containing 120
Rreb1	NM_001177869	ras responsive element binding protein 1
Asb7	NM_080443	ankyrin repeat and SOCS box-containing 7
Crtam	NM_019465	cytotoxic and regulatory T cell molecule
Mark3	NM_021516	MAP/microtubule affinity-regulating kinase 3
Pcgf3	NM_172716	polycomb group ring finger 3
8430427H17Rik	NM_001001986	RIKEN cDNA 8430427H17 gene
Hspa12a	NM_175199	heat shock protein 12A
Nr3c1	NM_008173	nuclear receptor subfamily 3, group C, member 1
Eif2c2	NM_153178	eukaryotic translation initiation factor 2C, 2
Slc39a10	NM_172653	solute carrier family 39 (zinc transporter), member 10
Vps24	NM_025783	vacuolar protein sorting 24 (yeast)
Akirin2	NM_001007589	akirin 2
Plxnd1	NM_026376	plexin D1
Golga1	NM_029793	golgi autoantigen, golgin subfamily a, 1
Myh9	NM_022410	myosin, heavy polypeptide 9, non-muscle
Pafah1b2	NM_008775	platelet-activating factor acetylhydrolase, isoform 1b, subunit 2
Tmem110	NM_028839	transmembrane protein 110
Ier3	NM_133662	immediate early response 3
Atxn7	NM_139227	ataxin 7
Gab1	NM_021356	growth factor receptor bound protein 2-associated protein 1
Foxo1	NM_019739	forkhead box O1
Fbxo45	NM_173439	F-box protein 45
Col24a1	NM_027770	collagen, type XXIV, alpha 1
Tbl1xr1	NM_030732	transducin (beta)-like 1X-linked receptor 1
Lifr	NM_013584	leukemia inhibitory factor receptor
Cul5	NM_001161618	cullin 5
Traf3	NM_001048206	TNF receptor-associated factor 3
Klf13	NM_021366	Kruppel-like factor 13
Dmtf1	NM_001110327	cyclin D binding myb-like transcription factor 1
Foxm1	NM_008021	forkhead box M1
Itpkb	NM_001081175	inositol 1,4,5-trisphosphate 3-kinase B
Zeb1	NM_011546	zinc finger E-box binding homeobox 1
Arrdc3	NM_001042591	arrestin domain containing 3
Pmaip1	NM_021451	phorbol-12-myristate-13-acetate-induced protein 1
Tesk2	NM_146151	testis-specific kinase 2
Ccdc6	NM_001111121	coiled-coil domain containing 6
Trp53inp2	NM_178111	transformation related protein 53 inducible nuclear protein 2
Ap2b1	NM_001035854	adaptor-related protein complex 2, beta 1 subunit
Anks1	NM_181413	ankyrin repeat and SAM domain containing 1
Zcchc24	NM_001101433	zinc finger, CCHC domain containing 24
Zkscan1	NM_029869	zinc finger with KRAB and SCAN domains 1
Llgl2	NM_145438	lethal giant larvae homolog 2 (Drosophila)
Atxn1l	NM_001080930	ataxin 1-like
Tirap	NM_001177845	toll-interleukin 1 receptor (TIR) domain-containing adaptor protein
Adamts3	NM_001081401	a disintegrin-like and metallopeptidase (reprolysin type) with thrombospondin type 1 motif, 3
Setbp1	NM_053099	SET binding protein 1
Braf	NM_139294	Braf transforming gene
Tgfb2	NM_009367	transforming growth factor, beta 2
Gnaq	NM_008139	guanine nucleotide binding protein, alpha q polypeptide
Msi2	NM_054043	Musashi homolog 2 (Drosophila)
Arap2	NM_178407	ArfGAP with RhoGAP domain, ankyrin repeat and PH domain 2
Itpr3	NM_080553	inositol 1,4,5-triphosphate receptor 3
Slc25a22	NM_001177576	solute carrier family 25 (mitochondrial carrier, glutamate), member 22
Acvr2a	NM_007396	activin receptor IIA
Nucks1	NM_001145804	nuclear casein kinase and cyclin-dependent kinase substrate 1
Arhgef12	NM_027144	Rho guanine nucleotide exchange factor (GEF) 12
Ahsa2	NM_172391	AHA1, activator of heat shock protein ATPase homolog 2 (yeast)
Myst2	NM_001195003	MYST histone acetyltransferase 2
Zfp91	NM_053009	zinc finger protein 91
Smug1	NM_027885	single-strand selective monofunctional uracil DNA glycosylase
Pgrmc2	NM_027558	progesterone receptor membrane component 2
Rbm27	NM_172626	RNA binding motif protein 27
Usp6nl	NM_001080548	USP6 N-terminal like
Sox11	NM_009234	SRY-box containing gene 11
Nkiras1	NM_023526	NFKB inhibitor interacting Ras-like protein 1
Zcchc14	NM_080855	zinc finger, CCHC domain containing 14
Tet3	NM_183138	tet oncogene family member 3
Ipmk	NM_027184	inositol polyphosphate multikinase
Whsc1l1	NM_001081269	Wolf-Hirschhorn syndrome candidate 1-like 1 (human)
Trps1	NM_032000	trichorhinophalangeal syndrome I (human)
Aff1	NM_001080798	AF4/FMR2 family, member 1
Mll1	NM_001081049	myeloid/lymphoid or mixed-lineage leukemia 1
Zbtb10	NM_177660	zinc finger and BTB domain containing 10
Has3	NM_008217	hyaluronan synthase 3
Cox4nb	NM_010926	COX4 neighbor
