# Supplementary material for: Noncanonical MicroRNAs and Endogenous siRNAs in Lytic Infection of Murine Gammaherpesvirus
Source: PLoS One. 2012 Oct 26;7(10):e47863. doi: 10.1371/journal.pone.0047863 (PMC3482243; doi:10.1371/journal.pone.0047863)
Supplement: Table S10 — Representative Gene Ontology functions of predicted genes targeted by virus and differentially expressed miRNAs. (XLSX) [file pone.0047863.s021.xlsx]

## Sheet: Table S10
Supplemental Table S10. Representative Gene Ontology functions of predicted genes targeted by virus and differentially expressed miRNAs.
GO term	Count	Fold Change	P-value	FDR (Benjamini)
Biological process
transcription	238	1.467	1.9e-10	5.8e-07
regulation of transcription	274	1.343	4.6e-08	7e-05
protein amino acid phosphorylation	101	1.723	5.1e-08	5.2e-05
Cellular component
cell fraction	100	1.924	1.5e-10	7e-08
membrane fraction	87	1.956	1.2e-09	2.8e-07
insoluble fraction	89	1.933	1.4e-09	2.2e-07
plasma membrane	336	1.326	1.5e-09	1.7e-07
Golgi apparatus	98	1.648	6.7e-07	6.2e-05
plasma membrane part	193	1.478	4.1e-06	0.00031
Molecular function
cation binding	449	1.282	8.4e-11	8.6e-08
metal ion binding	445	1.283	1.1e-10	5.6e-08
ion binding	452	1.275	1.7e-10	5.7e-08
zinc ion binding	260	1.371	1.7e-08	4.4e-06
transition metal ion binding	306	1.302	1.2e-07	2.4e-05
